# Supplementary material for: 3-Cyano-11-oxo-3,4-seco-12a-aza-C-homoolean-4(23)-en-28-oic acid methyl ester
Source: Acta Crystallogr Sect E Struct Rep Online. 2012 Jan 31;68(Pt 2):o532. doi: 10.1107/S1600536812002863 (PMC3275272; doi:10.1107/S1600536812002863)
Supplement: Supplementary file 2 [file e-68-0o532-Isup2.hkl]

# 
# h,k,l, Fc-squared, Fo-squared, sigma(Fo-squared) and status flag 
# 
data_I
_shelx_title ' Froelich et al., AF06 in P2(1)' 
_shelx_refln_list_code          4 
_shelx_F_calc_maximum      118.83 
_exptl_crystal_F_000       544.00 
_reflns_d_resolution_high  0.8194 
 
loop_ 
 _symmetry_equiv_pos_as_xyz 
 'x, y, z' 
 '-x, y+1/2, -z' 
 
_cell_length_a     6.8549 
_cell_length_b    11.7109 
_cell_length_c    17.3559 
_cell_angle_alpha  90.000 
_cell_angle_beta   91.607 
_cell_angle_gamma  90.000 
 
_shelx_F_squared_multiplier     1.000 
 
loop_ 
 _refln_index_h 
 _refln_index_k 
 _refln_index_l 
 _refln_F_squared_calc 
 _refln_F_squared_meas 
 _refln_F_squared_sigma 
 _refln_observed_status 
   0 -14   0       38.41       37.81      0.98 o 
   1 -14   0        3.19        2.80      0.18 o 
   1 -13   0        9.29        7.91      0.20 o 
   2 -13   0        4.53        3.87      0.26 o 
   3 -13   0        0.15       -0.33      0.43 o 
   0 -12   0       24.65       21.50      0.49 o 
   1 -12   0        6.19        5.65      0.23 o 
   2 -12   0       27.53       23.11      0.43 o 
   3 -12   0        0.60        0.59      0.48 o 
   4 -12   0       15.89       16.50      0.30 o 
   1 -11   0      199.01      168.69      2.71 o 
   2 -11   0       51.70       56.11      1.90 o 
   3 -11   0       10.39        9.31      1.26 o 
   4 -11   0       25.49       25.59      1.96 o 
   5 -11   0       40.82       42.92      0.75 o 
   0 -10   0       88.57       80.29      1.96 o 
   1 -10   0       23.20       21.57      0.55 o 
   2 -10   0        6.43        5.77      0.29 o 
   3 -10   0       25.07       24.65      0.57 o 
   4 -10   0       23.46       24.57      2.06 o 
   5 -10   0       46.84       49.50      4.14 o 
   1  -9   0       38.39       34.68      0.62 o 
   2  -9   0      118.40      118.46      3.60 o 
   3  -9   0       47.82       47.02      2.88 o 
   4  -9   0        9.98       10.19      0.53 o 
   5  -9   0       14.20       13.85      1.81 o 
   6  -9   0       14.68       14.58      0.51 o 
   0  -8   0      137.52      124.25      2.83 o 
   1  -8   0       89.44       78.21      1.98 o 
   2  -8   0       17.00       17.28      0.27 o 
   3  -8   0       15.99       17.35      1.61 o 
   4  -8   0       19.26       18.78      1.10 o 
   5  -8   0        6.57        6.10      1.00 o 
   6  -8   0       23.22       24.05      0.45 o 
   1  -7   0       99.89      100.86      1.76 o 
   2  -7   0       18.28       17.91      0.32 o 
   3  -7   0       82.75       74.87      1.74 o 
   4  -7   0       37.27       32.60      0.96 o 
   5  -7   0       45.34       44.20      2.51 o 
   6  -7   0        6.68        5.53      0.20 o 
   7  -7   0        1.42        1.25      0.77 o 
   0  -6   0     1038.77     1003.32      6.49 o 
   1  -6   0     1272.92     1316.73     26.76 o 
   2  -6   0       65.79       72.11      1.98 o 
   3  -6   0       49.51       42.27      1.00 o 
   4  -6   0      625.96      627.71      4.93 o 
   5  -6   0      291.73      274.93      3.52 o 
   6  -6   0       21.77       24.43      0.59 o 
   7  -6   0        4.57        6.09      0.17 o 
   1  -5   0     1525.57     1595.75      5.30 o 
   2  -5   0       29.96       36.00      0.67 o 
   3  -5   0       58.16       55.32      1.00 o 
   4  -5   0      711.77      703.89     12.56 o 
   5  -5   0       13.97       15.81      0.30 o 
   6  -5   0        4.57        5.88      0.23 o 
   7  -5   0        7.67        9.40      0.35 o 
   0  -4   0      251.34      246.10      2.44 o 
   1  -4   0      239.96      246.40     10.34 o 
   2  -4   0      491.31      495.14     19.18 o 
   3  -4   0      121.11      128.21      3.03 o 
   4  -4   0       34.97       34.34      1.02 o 
   5  -4   0      200.56      197.78      2.87 o 
   6  -4   0       50.54       42.65      3.43 o 
   7  -4   0       12.16       10.97      0.69 o 
   8  -4   0        3.15        4.84      0.37 o 
   1  -3   0       59.57       69.19      0.90 o 
   2  -3   0       42.59       38.37      1.37 o 
   3  -3   0       39.74       35.44      3.72 o 
   4  -3   0       48.16       48.32      2.35 o 
   5  -3   0       67.61       59.16      3.17 o 
   6  -3   0       22.36       22.80      2.06 o 
   7  -3   0       24.27       29.37      2.39 o 
   8  -3   0        1.95        1.17      0.12 o 
   0  -2   0      253.68      199.54      1.56 o 
   1  -2   0     1161.69     1152.89     68.06 o 
   2  -2   0     2709.15     2912.19    137.08 o 
   3  -2   0      649.08      638.77      3.49 o 
   4  -2   0        0.47        0.70      0.20 o 
   5  -2   0       79.39       78.26      2.19 o 
   6  -2   0        3.83        4.63      0.20 o 
   7  -2   0        5.90        5.75      0.26 o 
   8  -2   0       12.68       13.63      0.37 o 
   1  -1   0     5560.56     6131.50    489.95 o 
   2  -1   0     1723.89     1701.69     63.09 o 
   3  -1   0      154.26      155.35      4.99 o 
   4  -1   0       27.55       23.03      5.90 o 
   5  -1   0       25.20       24.26      1.20 o 
   6  -1   0       10.28       11.97      0.27 o 
   7  -1   0        3.63        3.94      0.20 o 
   8  -1   0        9.91       10.99      0.49 o 
   1   0   0     2176.99     2040.68     10.55 o 
   2   0   0     1475.86     1423.79     18.82 o 
   3   0   0     2697.80     2593.32      7.01 o 
   4   0   0     1343.54     1457.84     20.64 o 
   5   0   0       59.80       53.69      0.97 o 
   6   0   0       45.63       50.29      0.88 o 
   7   0   0       12.83       18.23      0.31 o 
   8   0   0        9.91       11.82      0.20 o 
   1   1   0     5562.03     5985.66    567.68 o 
   2   1   0     1724.52     1674.21    108.20 o 
   3   1   0      155.39      151.19      3.04 o 
   4   1   0       27.18       20.94      5.39 o 
   5   1   0       25.68       25.04      2.04 o 
   6   1   0       10.37       11.75      0.41 o 
   7   1   0        3.59        3.71      0.20 o 
   8   1   0        9.96       10.89      0.20 o 
   0   2   0      249.00      190.38      1.47 o 
   1   2   0     1157.25     1116.81     72.64 o 
   2   2   0     2708.78     2782.76     44.39 o 
   3   2   0      649.43      622.92      9.76 o 
   4   2   0        0.45        0.47      0.41 o 
   5   2   0       79.34       75.19      2.72 o 
   6   2   0        3.71        4.10      0.20 o 
   7   2   0        5.83        6.05      0.20 o 
   8   2   0       12.63       12.36      0.73 o 
   1   3   0       58.90       67.74      3.83 o 
   2   3   0       43.10       37.63      1.63 o 
   3   3   0       40.10       36.45      0.90 o 
   4   3   0       47.94       43.39      1.27 o 
   5   3   0       67.88       61.82      2.59 o 
   6   3   0       22.73       24.29      0.73 o 
   7   3   0       24.23       30.29      1.71 o 
   8   3   0        1.93        1.18      0.12 o 
   0   4   0      248.57      249.41      2.40 o 
   1   4   0      237.89      249.75     13.75 o 
   2   4   0      497.06      487.28     17.43 o 
   3   4   0      121.76      127.86      4.59 o 
   4   4   0       35.41       36.19      3.02 o 
   5   4   0      201.13      188.67     11.45 o 
   6   4   0       50.71       42.74      3.63 o 
   7   4   0       12.10       10.73      0.55 o 
   8   4   0        3.19        5.34      0.45 o 
   1   5   0     1526.80     1617.92     48.26 o 
   2   5   0       30.16       37.07      1.14 o 
   3   5   0       57.72       55.23      0.98 o 
   4   5   0      713.28      702.41     10.16 o 
   5   5   0       13.84       16.18      0.33 o 
   6   5   0        4.53        5.80      0.63 o 
   7   5   0        7.57        9.54      0.43 o 
   0   6   0     1051.81     1107.68      6.75 o 
   1   6   0     1267.35     1344.95     18.84 o 
   2   6   0       65.00       77.98      2.41 o 
   3   6   0       49.93       42.45      2.27 o 
   4   6   0      626.73      672.18     15.53 o 
   5   6   0      291.67      285.57      3.62 o 
   6   6   0       22.00       26.21      0.46 o 
   7   6   0        4.54        6.62      0.17 o 
   1   7   0      100.21      102.58      1.68 o 
   2   7   0       18.29       19.17      0.32 o 
   3   7   0       83.07       80.05      1.41 o 
   4   7   0       37.52       33.34      2.20 o 
   5   7   0       45.92       44.71      1.47 o 
   6   7   0        6.61        5.63      0.20 o 
   7   7   0        1.42        1.30      0.12 o 
   0   8   0      138.33      127.99      2.79 o 
   1   8   0       90.36       82.20      5.68 o 
   2   8   0       17.38       17.78      0.33 o 
   3   8   0       16.01       18.12      1.30 o 
   4   8   0       19.33       19.55      0.49 o 
   5   8   0        6.60        6.18      0.71 o 
   6   8   0       23.28       26.06      0.67 o 
   1   9   0       38.87       36.01      2.35 o 
   2   9   0      118.35      120.83      2.78 o 
   3   9   0       47.94       52.85      1.45 o 
   4   9   0        9.88       11.25      0.92 o 
   5   9   0       14.33       13.75      1.06 o 
   6   9   0       14.52       13.72      0.49 o 
   0  10   0       88.95       79.80      2.08 o 
   1  10   0       22.65       22.14      0.82 o 
   2  10   0        6.28        5.52      0.23 o 
   3  10   0       25.26       24.88      1.16 o 
   4  10   0       23.03       24.99      2.57 o 
   5  10   0       47.15       50.89      0.94 o 
   1  11   0      198.62      171.77      2.74 o 
   2  11   0       51.75       58.97      1.02 o 
   3  11   0       10.38        8.96      0.92 o 
   4  11   0       25.51       26.93      1.49 o 
   5  11   0       40.68       43.12      2.96 o 
   0  12   0       24.85       22.52      0.57 o 
   1  12   0        6.02        5.35      0.23 o 
   2  12   0       27.96       23.17      0.45 o 
   3  12   0        0.63        0.44      0.39 o 
   4  12   0       16.02       17.14      0.45 o 
   1  13   0        9.41        8.10      0.20 o 
   2  13   0        4.49        3.82      0.16 o 
   3  13   0        0.17       -0.39      0.39 o 
   0  14   0       38.76       35.40      0.94 o 
   1  14   0        3.07        2.58      0.20 o 
  -1 -14   1        3.10        2.93      0.20 o 
   0 -14   1        9.57       11.58      0.37 o 
   1 -14   1       10.96       11.38      0.29 o 
  -3 -13   1        5.87        4.53      0.20 o 
  -2 -13   1        5.79        7.13      0.29 o 
  -1 -13   1       22.86       26.23      0.61 o 
   0 -13   1        1.93        1.96      0.24 o 
   1 -13   1        9.72       10.27      0.33 o 
   2 -13   1        2.39        3.42      0.20 o 
   3 -13   1        8.31        8.11      0.24 o 
  -4 -12   1       13.50       14.84      0.37 o 
  -3 -12   1       10.90       10.11      0.33 o 
  -2 -12   1        1.14        1.43      0.29 o 
  -1 -12   1       44.75       52.29      1.35 o 
   0 -12   1       23.61       28.27      0.65 o 
   1 -12   1        9.47        9.74      0.37 o 
   2 -12   1       32.80       34.81      0.94 o 
   3 -12   1        0.45       -0.20      0.82 o 
   4 -12   1        2.91        3.34      0.20 o 
  -5 -11   1       16.38       14.44      0.33 o 
  -4 -11   1       94.13       92.93      2.33 o 
  -3 -11   1       85.89       84.95      2.08 o 
  -2 -11   1       83.75       77.70      1.84 o 
  -1 -11   1       80.96       77.24      2.00 o 
   0 -11   1       33.85       35.01      0.90 o 
   1 -11   1       27.30       33.41      0.90 o 
   2 -11   1       76.39       78.87      1.96 o 
   3 -11   1       43.22       43.55      1.14 o 
   4 -11   1       34.50       34.24      0.86 o 
   5 -11   1       44.95       49.46      1.23 o 
  -5 -10   1        3.66        3.51      0.24 o 
  -4 -10   1       37.94       34.85      0.90 o 
  -3 -10   1       18.18       17.29      0.41 o 
  -2 -10   1       35.38       29.38      0.69 o 
  -1 -10   1        5.38        6.28      0.33 o 
   0 -10   1       22.93       20.76      0.53 o 
   1 -10   1       34.61       29.22      0.65 o 
   2 -10   1      137.39      125.50      3.28 o 
   3 -10   1       48.55       47.60      1.22 o 
   4 -10   1       42.05       47.06      1.10 o 
   5 -10   1       40.85       43.43      1.10 o 
  -6  -9   1        0.25        0.37      0.61 o 
  -5  -9   1       42.65       39.39      0.94 o 
  -4  -9   1      107.08      107.50      2.78 o 
  -3  -9   1        1.75        2.40      0.33 o 
  -2  -9   1       28.07       30.43      0.69 o 
  -1  -9   1       35.26       39.83      0.98 o 
   0  -9   1       25.39       25.01      0.61 o 
   1  -9   1        3.31        3.55      0.29 o 
   2  -9   1       62.09       70.29      1.76 o 
   3  -9   1       40.78       40.32      0.98 o 
   4  -9   1       38.72       38.85      0.86 o 
   5  -9   1      108.87      126.68      3.07 o 
   6  -9   1       31.04       35.42      0.82 o 
  -6  -8   1       48.19       45.57      1.14 o 
  -5  -8   1       73.22       79.10      1.92 o 
  -4  -8   1       23.60       21.78      0.61 o 
  -3  -8   1       43.25       35.47      0.98 o 
  -2  -8   1       73.26       69.80      1.80 o 
  -1  -8   1        5.10        5.34      0.29 o 
   0  -8   1        8.92       12.72      0.33 o 
   1  -8   1       85.92       90.60      2.37 o 
   2  -8   1       41.70       38.45      0.94 o 
   3  -8   1      175.66      175.16      3.90 o 
   4  -8   1       29.65       27.54      0.73 o 
   5  -8   1       20.08       19.74      0.53 o 
   6  -8   1        2.80        3.14      0.24 o 
  -7  -7   1        0.69        0.24      0.65 o 
  -6  -7   1       15.57       15.74      0.45 o 
  -5  -7   1       87.39       88.46      2.25 o 
  -4  -7   1      119.05      123.67      3.07 o 
  -3  -7   1      105.54       96.14      2.33 o 
  -2  -7   1        5.62        6.28      0.24 o 
  -1  -7   1       54.60       79.57      1.92 o 
   0  -7   1      131.64      134.03      2.66 o 
   1  -7   1       18.84       21.66      0.53 o 
   2  -7   1      212.13      207.73      3.62 o 
   3  -7   1       58.78       55.71      1.43 o 
   4  -7   1       49.09       54.01      1.35 o 
   5  -7   1       32.41       41.01      0.90 o 
   6  -7   1        4.38        4.77      0.29 o 
   7  -7   1       35.89       34.62      0.90 o 
  -7  -6   1       29.43       31.05      0.82 o 
  -6  -6   1        7.19        6.03      0.33 o 
  -5  -6   1      159.70      159.36      3.81 o 
  -4  -6   1      291.75      312.70      4.94 o 
  -3  -6   1      361.04      381.88      4.83 o 
  -2  -6   1       62.17       61.13      1.59 o 
  -1  -6   1      699.97      741.36      5.63 o 
   0  -6   1     1446.58     1578.96      8.20 o 
   1  -6   1      959.20      956.59      6.54 o 
   2  -6   1      273.45      297.50      3.92 o 
   3  -6   1        2.19        1.59      0.24 o 
   4  -6   1       28.17       29.99      0.73 o 
   5  -6   1      162.25      168.84      4.06 o 
   6  -6   1        0.57       -0.33      0.90 o 
   7  -6   1        4.18        4.16      0.24 o 
  -7  -5   1        2.40        2.57      0.24 o 
  -6  -5   1       30.66       29.82      0.78 o 
  -5  -5   1        9.37       10.23      0.37 o 
  -4  -5   1      336.99      334.11      4.87 o 
  -3  -5   1      228.54      233.75      3.54 o 
  -2  -5   1      134.18      120.81      2.38 o 
  -1  -5   1      268.08      242.18      2.89 o 
   0  -5   1     1774.19     1731.72      7.65 o 
   1  -5   1     1454.58     1470.58      7.34 o 
   2  -5   1      215.97      209.90      3.09 o 
   3  -5   1       10.67        9.66      0.29 o 
   4  -5   1      134.97      139.37      3.24 o 
   5  -5   1      169.59      171.92      3.94 o 
   6  -5   1       44.35       48.37      1.22 o 
   7  -5   1        4.84        6.20      0.29 o 
  -8  -4   1       12.39       12.23      0.33 o 
  -7  -4   1       30.11       31.13      0.82 o 
  -6  -4   1        5.26        5.67      0.33 o 
  -5  -4   1        9.64       10.23      0.33 o 
  -4  -4   1      183.28      197.97      3.57 o 
  -3  -4   1      220.18      195.93      3.04 o 
  -2  -4   1      402.72      372.44      3.58 o 
  -1  -4   1      149.72      164.42      2.10 o 
   0  -4   1      963.11      947.63      4.84 o 
   1  -4   1     2108.91     1956.04      7.63 o 
   2  -4   1      232.06      251.27      3.01 o 
   3  -4   1      449.56      415.63      4.53 o 
   4  -4   1      180.01      187.73      3.53 o 
   5  -4   1       55.88       49.49      1.14 o 
   6  -4   1       54.09       55.04      1.39 o 
   7  -4   1       29.38       29.87      0.82 o 
   8  -4   1       25.90       28.73      0.73 o 
  -8  -3   1        5.30        4.65      0.20 o 
  -7  -3   1       10.27        9.05      0.33 o 
  -6  -3   1       35.88       39.75      0.98 o 
  -5  -3   1       70.89       84.62      2.00 o 
  -4  -3   1       68.32       65.84      1.72 o 
  -3  -3   1       14.13       13.30      0.33 o 
  -2  -3   1      181.25      194.03      2.35 o 
  -1  -3   1      180.36      186.74      1.98 o 
   0  -3   1       12.87       13.75      0.33 o 
   1  -3   1      316.48      263.72      2.42 o 
   2  -3   1       25.26       24.90      0.69 o 
   3  -3   1       38.76       35.15      0.65 o 
   4  -3   1       19.93       19.09      0.53 o 
   5  -3   1      270.21      277.17      4.73 o 
   6  -3   1        4.65        0.98      1.10 o 
   7  -3   1       12.34       12.19      0.37 o 
   8  -3   1       14.53       14.60      0.37 o 
  -8  -2   1        1.60        1.43      0.16 o 
  -7  -2   1       19.61       15.70      0.41 o 
  -6  -2   1       54.36       60.06      1.51 o 
  -5  -2   1       50.73       45.65      1.14 o 
  -4  -2   1       73.75       68.76      1.68 o 
  -3  -2   1      532.54      551.29      4.56 o 
  -2  -2   1      255.96      244.59      2.45 o 
  -1  -2   1     3190.20     3456.35     23.61 o 
   0  -2   1     4022.16     4003.30     23.42 o 
   1  -2   1     1526.28     1513.20     15.28 o 
   2  -2   1      434.33      394.79      3.18 o 
   3  -2   1       54.85       51.86      1.27 o 
   4  -2   1      360.55      383.78      4.67 o 
   5  -2   1       56.08       57.58      1.39 o 
   6  -2   1       31.45       33.09      0.90 o 
   7  -2   1        2.28        0.49      0.90 o 
   8  -2   1        1.32        1.14      0.16 o 
  -8  -1   1        1.42        0.69      0.16 o 
  -7  -1   1        5.05        7.66      0.33 o 
  -6  -1   1       16.22       13.87      0.41 o 
  -5  -1   1        1.43        3.26      0.29 o 
  -4  -1   1      346.25      373.58      4.42 o 
  -3  -1   1     3244.78     3485.93     34.50 o 
  -2  -1   1      935.93      862.31      4.39 o 
  -1  -1   1      553.22      549.38      2.56 o 
   0  -1   1     3623.33     3566.42     17.48 o 
   1  -1   1     5943.09     5200.96     28.94 o 
   2  -1   1     1879.00     1901.59     20.22 o 
   3  -1   1     1817.71     1721.27      8.04 o 
   4  -1   1      699.96      732.67      6.25 o 
   5  -1   1       46.91       48.42      1.22 o 
   6  -1   1        3.54        3.59      0.29 o 
   7  -1   1       22.32       27.29      0.61 o 
   8  -1   1       13.55       14.23      0.37 o 
  -8   0   1        9.85       11.17      0.29 o 
  -7   0   1        8.88        7.71      0.33 o 
  -6   0   1        2.38        6.48      0.33 o 
  -5   0   1        7.68       11.01      0.37 o 
  -4   0   1      138.30      118.34      2.54 o 
  -3   0   1     1024.02     1111.74      6.22 o 
  -2   0   1    14121.14    13675.39     65.22 o 
  -1   0   1      237.82      259.00      1.64 o 
   0   0   1       66.36       62.45      0.50 o 
   1   0   1     5292.35     4622.54     25.50 o 
   2   0   1      431.13      380.56      2.86 o 
   3   0   1      139.79      123.99      2.13 o 
   4   0   1      401.85      412.80      4.64 o 
   5   0   1        1.33        1.55      0.24 o 
   6   0   1       15.65       12.97      0.37 o 
   7   0   1        0.74        1.63      0.24 o 
   8   0   1        3.05        3.83      0.20 o 
  -8   1   1        1.40        0.86      0.16 o 
  -7   1   1        5.11        7.09      0.33 o 
  -6   1   1       16.28       12.76      0.37 o 
  -5   1   1        1.39        2.45      0.29 o 
  -4   1   1      348.23      352.36      4.30 o 
  -3   1   1     3239.99     3462.72     34.40 o 
  -2   1   1      937.83      861.42      4.43 o 
  -1   1   1      553.39      527.00      2.56 o 
   0   1   1     3629.44     3417.83     17.36 o 
   1   1   1     5945.19     5823.39     30.03 o 
   2   1   1     1876.35     1859.76     19.67 o 
   3   1   1     1820.27     1834.65      8.22 o 
   4   1   1      701.71      683.05      5.91 o 
   5   1   1       46.86       45.72      1.14 o 
   6   1   1        3.56        2.49      0.29 o 
   7   1   1       22.46       24.68      0.69 o 
   8   1   1       13.46       13.13      0.33 o 
  -8   2   1        1.61        0.16      0.69 o 
  -7   2   1       19.44       17.21      0.45 o 
  -6   2   1       54.71       64.15      1.59 o 
  -5   2   1       50.29       45.28      1.10 o 
  -4   2   1       74.56       61.89      1.55 o 
  -3   2   1      536.14      545.36      4.52 o 
  -2   2   1      256.25      260.22      2.57 o 
  -1   2   1     3189.34     3125.56     23.04 o 
   0   2   1     4026.10     4057.05     22.80 o 
   1   2   1     1524.52     1595.37     15.23 o 
   2   2   1      430.67      401.65      3.10 o 
   3   2   1       53.43       49.69      1.27 o 
   4   2   1      362.00      387.11      4.51 o 
   5   2   1       55.78       54.44      1.35 o 
   6   2   1       31.47       33.09      0.86 o 
   7   2   1        2.36        1.47      0.24 o 
   8   2   1        1.34        1.02      0.16 o 
  -8   3   1        5.36        4.65      0.20 o 
  -7   3   1       10.25       10.60      0.37 o 
  -6   3   1       35.78       39.05      0.98 o 
  -5   3   1       70.61       75.30      1.84 o 
  -4   3   1       68.31       66.45      1.63 o 
  -3   3   1       13.99       13.50      0.37 o 
  -2   3   1      181.35      193.62      2.43 o 
  -1   3   1      180.23      176.66      1.98 o 
   0   3   1       12.99       18.93      0.49 o 
   1   3   1      319.10      296.93      2.46 o 
   2   3   1       24.61       37.55      0.90 o 
   3   3   1       38.28       32.62      0.69 o 
   4   3   1       19.78       18.35      0.45 o 
   5   3   1      270.56      264.05      4.48 o 
   6   3   1        4.65        2.45      0.29 o 
   7   3   1       12.16       10.40      0.33 o 
   8   3   1       14.60       15.87      0.45 o 
  -8   4   1       12.33       12.81      0.29 o 
  -7   4   1       29.87       31.70      0.78 o 
  -6   4   1        5.22        7.09      0.33 o 
  -5   4   1        9.72        9.83      0.37 o 
  -4   4   1      185.17      192.20      3.57 o 
  -3   4   1      219.65      199.67      3.13 o 
  -2   4   1      402.69      372.81      3.66 o 
  -1   4   1      148.72      140.93      2.02 o 
   0   4   1      962.07      873.49      4.50 o 
   1   4   1     2112.89     2231.59     23.25 o 
   2   4   1      233.96      249.81      2.93 o 
   3   4   1      447.98      420.88      4.36 o 
   4   4   1      179.70      182.27      3.41 o 
   5   4   1       56.18       40.71      1.02 o 
   6   4   1       53.90       42.95      1.14 o 
   7   4   1       29.62       27.70      0.73 o 
   8   4   1       25.95       27.83      0.69 o 
  -7   5   1        2.37        2.40      0.24 o 
  -6   5   1       30.52       34.56      0.94 o 
  -5   5   1        9.33        9.05      0.37 o 
  -4   5   1      336.58      320.70      4.79 o 
  -3   5   1      229.72      218.83      3.50 o 
  -2   5   1      133.54      113.26      2.34 o 
  -1   5   1      267.94      244.58      2.93 o 
   0   5   1     1770.21     1817.94      7.51 o 
   1   5   1     1452.00     1559.48      7.21 o 
   2   5   1      217.35      206.25      2.96 o 
   3   5   1       10.99        7.99      0.24 o 
   4   5   1      134.54      143.71      3.24 o 
   5   5   1      169.21      156.54      3.65 o 
   6   5   1       44.46       43.19      1.06 o 
   7   5   1        4.79        5.67      0.24 o 
  -7   6   1       29.44       33.38      0.82 o 
  -6   6   1        7.02        5.75      0.33 o 
  -5   6   1      160.04      166.00      3.97 o 
  -4   6   1      291.34      254.19      4.57 o 
  -3   6   1      361.66      386.59      4.96 o 
  -2   6   1       61.51       67.05      1.68 o 
  -1   6   1      699.43      721.30      5.50 o 
   0   6   1     1445.11     1430.64      7.55 o 
   1   6   1      955.19      979.87      6.33 o 
   2   6   1      271.05      274.14      3.63 o 
   3   6   1        2.13        3.46      0.20 o 
   4   6   1       28.29       21.01      0.49 o 
   5   6   1      161.48      170.84      3.85 o 
   6   6   1        0.55        0.86      0.94 o 
   7   6   1        4.14        3.38      0.20 o 
  -7   7   1        0.71        0.90      0.16 o 
  -6   7   1       15.67       14.97      0.41 o 
  -5   7   1       87.24       82.37      2.04 o 
  -4   7   1      119.35      119.21      2.91 o 
  -3   7   1      105.92       91.68      2.37 o 
  -2   7   1        5.65        6.03      0.29 o 
  -1   7   1       54.49       77.28      1.88 o 
   0   7   1      130.85      127.80      2.50 o 
   1   7   1       18.98       24.02      0.57 o 
   2   7   1      212.21      200.21      3.41 o 
   3   7   1       59.15       58.45      1.39 o 
   4   7   1       48.43       50.83      1.35 o 
   5   7   1       32.48       43.45      1.06 o 
   6   7   1        4.28        3.51      0.24 o 
   7   7   1       35.79       35.64      0.82 o 
  -6   8   1       47.80       46.38      1.10 o 
  -5   8   1       73.75       79.11      2.04 o 
  -4   8   1       23.54       22.27      0.61 o 
  -3   8   1       43.17       37.31      0.94 o 
  -2   8   1       72.35       73.96      1.84 o 
  -1   8   1        5.29        3.87      0.24 o 
   0   8   1        8.89        9.87      0.29 o 
   1   8   1       86.73       73.84      2.04 o 
   2   8   1       41.45       38.61      0.94 o 
   3   8   1      176.24      178.00      3.73 o 
   4   8   1       29.39       24.76      0.61 o 
   5   8   1       20.11       17.74      0.45 o 
   6   8   1        2.83        1.83      0.24 o 
  -6   9   1        0.25        0.08      0.69 o 
  -5   9   1       42.36       43.35      1.10 o 
  -4   9   1      107.44      110.08      2.82 o 
  -3   9   1        1.80        1.51      0.29 o 
  -2   9   1       28.39       28.60      0.69 o 
  -1   9   1       35.49       37.95      0.94 o 
   0   9   1       25.07       24.44      0.65 o 
   1   9   1        3.25        3.10      0.24 o 
   2   9   1       61.43       60.94      1.59 o 
   3   9   1       41.04       39.71      0.90 o 
   4   9   1       39.00       37.95      0.94 o 
   5   9   1      108.91       99.92      2.70 o 
   6   9   1       30.95       29.22      0.73 o 
  -5  10   1        3.72        4.44      0.24 o 
  -4  10   1       37.95       38.93      0.98 o 
  -3  10   1       17.78       19.17      0.45 o 
  -2  10   1       35.50       29.34      0.69 o 
  -1  10   1        5.49        6.16      0.33 o 
   0  10   1       22.89       21.50      0.57 o 
   1  10   1       34.67       28.69      0.78 o 
   2  10   1      136.73      117.10      3.03 o 
   3  10   1       48.03       48.62      1.18 o 
   4  10   1       42.47       46.53      1.14 o 
   5  10   1       40.79       36.41      0.90 o 
  -5  11   1       16.38       13.95      0.37 o 
  -4  11   1       94.12       98.66      2.45 o 
  -3  11   1       85.72       85.07      2.13 o 
  -2  11   1       83.47       77.41      1.96 o 
  -1  11   1       80.93       80.31      2.00 o 
   0  11   1       33.93       40.27      0.86 o 
   1  11   1       27.26       30.56      0.78 o 
   2  11   1       76.51       74.33      1.76 o 
   3  11   1       43.40       42.78      0.98 o 
   4  11   1       34.54       32.73      0.78 o 
   5  11   1       44.86       44.93      1.18 o 
  -4  12   1       13.55       14.56      0.37 o 
  -3  12   1       10.74       10.64      0.33 o 
  -2  12   1        1.12        1.22      0.24 o 
  -1  12   1       45.21       50.58      1.27 o 
   0  12   1       23.81       27.21      0.69 o 
   1  12   1        9.15        7.95      0.33 o 
   2  12   1       32.81       31.09      0.90 o 
   3  12   1        0.47        0.33      0.69 o 
   4  12   1        2.97        3.42      0.20 o 
  -3  13   1        5.87        4.89      0.20 o 
  -2  13   1        5.87        6.03      0.24 o 
  -1  13   1       23.00       24.15      0.61 o 
   0  13   1        1.90        2.08      0.24 o 
   1  13   1        9.71        9.62      0.33 o 
   2  13   1        2.35        2.61      0.20 o 
   3  13   1        8.18        7.58      0.24 o 
  -1  14   1        3.17        2.85      0.16 o 
   0  14   1        9.61       11.21      0.29 o 
   1  14   1       11.04        9.79      0.24 o 
  -1 -14   2        2.58        3.22      0.20 o 
   0 -14   2       24.24       24.20      0.57 o 
   1 -14   2        0.74        0.41      0.57 o 
  -3 -13   2       10.29        9.58      0.24 o 
  -2 -13   2        6.70        6.56      0.24 o 
  -1 -13   2       15.61       14.97      0.37 o 
   0 -13   2       18.93       18.15      0.45 o 
   1 -13   2        7.81        7.54      0.29 o 
   2 -13   2        0.13       -0.69      0.69 o 
   3 -13   2        5.02        4.40      0.20 o 
  -4 -12   2       10.60       10.85      0.29 o 
  -3 -12   2        6.30        6.85      0.29 o 
  -2 -12   2        1.87        2.04      0.29 o 
  -1 -12   2       14.59       20.27      0.49 o 
   0 -12   2       27.42       26.56      0.69 o 
   1 -12   2       10.06        9.99      0.37 o 
   2 -12   2        0.09       -0.49      0.86 o 
   3 -12   2        2.82        2.36      0.24 o 
   4 -12   2        0.72        1.22      0.16 o 
  -5 -11   2       32.13       34.12      0.82 o 
  -4 -11   2        2.77        2.69      0.24 o 
  -3 -11   2       11.30       13.54      0.41 o 
  -2 -11   2       62.51       62.90      1.55 o 
  -1 -11   2        8.91        7.58      0.37 o 
   0 -11   2       44.12       41.72      1.02 o 
   1 -11   2       82.42       80.51      2.04 o 
   2 -11   2       52.91       47.85      1.22 o 
   3 -11   2       11.23       12.64      0.37 o 
   4 -11   2        1.15        0.00      0.82 o 
   5 -11   2        5.74        6.40      0.24 o 
  -5 -10   2       14.10       14.27      0.37 o 
  -4 -10   2        1.90        2.53      0.29 o 
  -3 -10   2       10.65       11.09      0.41 o 
  -2 -10   2      109.09      113.39      2.86 o 
  -1 -10   2       64.85       60.49      1.51 o 
   0 -10   2       79.05       88.07      2.13 o 
   1 -10   2      257.84      266.28      4.93 o 
   2 -10   2      117.22      146.94      3.72 o 
   3 -10   2       46.17       55.84      1.43 o 
   4 -10   2       15.86       17.78      0.49 o 
   5 -10   2        5.88        5.95      0.29 o 
  -6  -9   2       21.85       19.21      0.49 o 
  -5  -9   2       50.99       53.08      1.31 o 
  -4  -9   2        0.84        1.47      0.29 o 
  -3  -9   2        9.20       12.15      0.41 o 
  -2  -9   2       31.47       30.97      0.82 o 
  -1  -9   2       44.25       45.76      1.18 o 
   0  -9   2       70.76       82.82      2.04 o 
   1  -9   2       32.39       37.62      0.98 o 
   2  -9   2       40.67       40.73      0.98 o 
   3  -9   2      198.28      208.02      4.43 o 
   4  -9   2        7.46        8.28      0.37 o 
   5  -9   2        7.33        6.56      0.33 o 
   6  -9   2        2.21        2.73      0.20 o 
  -6  -8   2        0.23        0.41      0.20 o 
  -5  -8   2       10.86       10.27      0.37 o 
  -4  -8   2       70.93       62.63      1.47 o 
  -3  -8   2        3.07        3.30      0.29 o 
  -2  -8   2       41.63       38.04      0.90 o 
  -1  -8   2       35.50       38.40      0.98 o 
   0  -8   2      362.15      364.80      4.87 o 
   1  -8   2      398.21      409.41      5.25 o 
   2  -8   2       94.31       81.09      2.13 o 
   3  -8   2       11.03        9.09      0.37 o 
   4  -8   2       67.98       70.14      1.76 o 
   5  -8   2       13.62       15.78      0.41 o 
   6  -8   2       18.94       22.80      0.61 o 
  -7  -7   2       21.55       24.32      0.65 o 
  -6  -7   2        4.92        4.69      0.29 o 
  -5  -7   2       79.15       85.86      2.17 o 
  -4  -7   2      267.72      260.67      4.73 o 
  -3  -7   2       66.04       75.01      1.88 o 
  -2  -7   2       51.67       49.25      1.27 o 
  -1  -7   2       14.92       14.60      0.37 o 
   0  -7   2      241.52      257.75      3.70 o 
   1  -7   2      208.85      228.98      3.62 o 
   2  -7   2       73.58       64.82      1.68 o 
   3  -7   2       24.82       23.78      0.61 o 
   4  -7   2      171.05      180.13      4.06 o 
   5  -7   2       46.78       50.33      1.39 o 
   6  -7   2        1.88        1.59      0.24 o 
   7  -7   2       11.50        9.99      0.24 o 
  -7  -6   2       32.60       38.73      0.90 o 
  -6  -6   2        0.99        1.55      0.24 o 
  -5  -6   2       10.34       11.86      0.41 o 
  -4  -6   2      374.55      366.88      5.41 o 
  -3  -6   2      228.82      231.39      3.86 o 
  -2  -6   2      184.64      217.07      3.37 o 
  -1  -6   2      343.14      347.80      3.93 o 
   0  -6   2      148.53      163.67      2.67 o 
   1  -6   2      141.79      148.50      2.62 o 
   2  -6   2       41.58       41.32      1.06 o 
   3  -6   2       47.91       45.16      1.10 o 
   4  -6   2       49.38       54.67      1.35 o 
   5  -6   2       29.86       30.44      0.73 o 
   6  -6   2       24.59       28.72      0.73 o 
   7  -6   2        1.83        2.20      0.20 o 
  -7  -5   2       22.33       23.01      0.57 o 
  -6  -5   2       41.65       44.08      1.14 o 
  -5  -5   2        7.36        6.48      0.33 o 
  -4  -5   2       13.23       11.99      0.37 o 
  -3  -5   2      370.55      365.73      4.51 o 
  -2  -5   2      160.56      159.28      2.63 o 
  -1  -5   2      499.21      555.94      4.43 o 
   0  -5   2      575.75      564.10      4.37 o 
   1  -5   2      651.10      646.86      4.92 o 
   2  -5   2      624.08      601.04      5.24 o 
   3  -5   2        3.96        3.95      0.24 o 
   4  -5   2        2.20        2.45      0.29 o 
   5  -5   2      169.85      179.42      4.10 o 
   6  -5   2       56.32       62.36      1.51 o 
   7  -5   2        5.52        6.07      0.29 o 
  -8  -4   2        2.36        1.92      0.16 o 
  -7  -4   2        6.27        4.57      0.29 o 
  -6  -4   2        1.22        1.75      0.29 o 
  -5  -4   2        5.24        4.08      0.29 o 
  -4  -4   2       75.64       72.43      1.80 o 
  -3  -4   2       52.70       43.83      1.18 o 
  -2  -4   2      737.96      767.76      5.24 o 
  -1  -4   2      919.96      905.69      5.11 o 
   0  -4   2      806.32      830.61      4.66 o 
   1  -4   2      122.81      103.69      1.81 o 
   2  -4   2      480.58      490.86      4.30 o 
   3  -4   2       68.07       66.99      1.72 o 
   4  -4   2      139.63      139.79      3.15 o 
   5  -4   2       76.92       76.01      1.96 o 
   6  -4   2       94.36       85.66      2.17 o 
   7  -4   2       22.22       21.58      0.57 o 
  -8  -3   2        4.57        3.51      0.20 o 
  -7  -3   2        5.67        5.79      0.29 o 
  -6  -3   2       14.34       11.62      0.41 o 
  -5  -3   2        0.59       -0.37      0.90 o 
  -4  -3   2       42.32       40.21      0.98 o 
  -3  -3   2       88.74       91.38      2.17 o 
  -2  -3   2      123.93      120.96      1.97 o 
  -1  -3   2      237.93      190.77      2.07 o 
   0  -3   2     1478.91     1470.78      5.48 o 
   1  -3   2     1019.93     1005.64      4.88 o 
   2  -3   2      803.90      791.44      5.02 o 
   3  -3   2      124.19      122.31      2.42 o 
   4  -3   2       43.49       54.38      1.35 o 
   5  -3   2       26.38       30.64      0.86 o 
   6  -3   2       35.46       34.48      0.86 o 
   7  -3   2       11.93       12.40      0.37 o 
   8  -3   2        9.92        9.30      0.24 o 
  -8  -2   2        9.35        9.50      0.24 o 
  -7  -2   2       23.78       23.05      0.61 o 
  -6  -2   2       16.69       17.62      0.45 o 
  -5  -2   2        8.22        6.85      0.33 o 
  -4  -2   2        6.62        7.13      0.29 o 
  -3  -2   2      351.99      358.65      3.81 o 
  -2  -2   2      704.31      708.84      4.43 o 
  -1  -2   2     2971.66     3302.65     24.48 o 
   0  -2   2     1782.27     1866.77     16.15 o 
   1  -2   2     1320.45     1263.26      5.02 o 
   2  -2   2      195.22      189.95      2.35 o 
   3  -2   2      106.18      102.21      2.13 o 
   4  -2   2      359.36      371.43      4.75 o 
   5  -2   2       77.44       73.48      1.88 o 
   6  -2   2        0.83        2.53      0.29 o 
   7  -2   2       21.09       26.67      0.65 o 
   8  -2   2       28.53       30.65      0.78 o 
  -8  -1   2        1.56        1.55      0.16 o 
  -7  -1   2        2.79        3.34      0.29 o 
  -6  -1   2       16.73       12.19      0.41 o 
  -5  -1   2       20.84       15.74      0.41 o 
  -4  -1   2      496.35      513.07      5.32 o 
  -3  -1   2      966.25     1049.55      6.28 o 
  -2  -1   2     1159.57     1149.62      5.27 o 
  -1  -1   2      280.19      282.57      1.97 o 
   0  -1   2     6101.59     6151.32     28.44 o 
   1  -1   2     6823.00     6061.96     34.00 o 
   2  -1   2      252.07      212.84      2.28 o 
   3  -1   2      361.83      379.17      3.82 o 
   4  -1   2     1013.10     1008.30      7.55 o 
   5  -1   2       33.28       42.19      1.02 o 
   6  -1   2       54.42       57.29      1.43 o 
   7  -1   2        5.13        6.11      0.33 o 
   8  -1   2        6.85        8.68      0.24 o 
  -8   0   2        0.25        0.49      0.65 o 
  -7   0   2        3.07        3.87      0.29 o 
  -6   0   2       24.47       37.57      0.90 o 
  -5   0   2      110.22      121.81      2.99 o 
  -4   0   2       15.26       21.37      0.57 o 
  -3   0   2     1449.43     1482.10      7.43 o 
  -2   0   2     1061.55      960.63      4.77 o 
  -1   0   2      882.78      949.40      3.50 o 
   0   0   2     2360.31     2174.27     13.59 o 
   1   0   2    10749.57    10114.44     45.41 o 
   2   0   2      342.77      318.80      2.75 o 
   3   0   2       74.59       93.48      1.92 o 
   4   0   2       31.73       28.65      0.69 o 
   5   0   2      148.09      151.64      3.40 o 
   6   0   2        4.08        5.14      0.33 o 
   7   0   2       23.05       22.60      0.53 o 
   8   0   2        9.29        9.62      0.24 o 
  -8   1   2        1.55        0.53      0.69 o 
  -7   1   2        2.77        3.26      0.29 o 
  -6   1   2       16.75       11.66      0.37 o 
  -5   1   2       20.81       14.44      0.41 o 
  -4   1   2      496.34      498.39      5.24 o 
  -3   1   2      965.23     1025.28      6.24 o 
  -2   1   2     1157.32     1152.58      5.36 o 
  -1   1   2      279.80      298.68      2.10 o 
   0   1   2     6100.18     7421.87     31.89 o 
   1   1   2     6818.18     6680.99     35.14 o 
   2   1   2      251.56      220.01      2.32 o 
   3   1   2      362.48      380.47      3.78 o 
   4   1   2     1013.77     1016.93      7.51 o 
   5   1   2       32.89       32.15      0.86 o 
   6   1   2       54.54       54.92      1.43 o 
   7   1   2        5.13        4.65      0.29 o 
   8   1   2        6.89        7.58      0.24 o 
  -8   2   2        9.33       10.48      0.29 o 
  -7   2   2       23.72       25.00      0.57 o 
  -6   2   2       16.78       17.25      0.45 o 
  -5   2   2        8.27        7.30      0.33 o 
  -4   2   2        6.45        7.54      0.29 o 
  -3   2   2      351.11      336.54      3.65 o 
  -2   2   2      706.14      737.73      4.51 o 
  -1   2   2     2962.28     2954.74     23.66 o 
   0   2   2     1771.29     1693.80     15.28 o 
   1   2   2     1308.59     1167.34      4.70 o 
   2   2   2      195.56      177.28      2.19 o 
   3   2   2      106.47       95.45      2.01 o 
   4   2   2      359.97      342.75      4.42 o 
   5   2   2       77.16       69.56      1.76 o 
   6   2   2        0.89        2.32      0.29 o 
   7   2   2       20.92       22.23      0.49 o 
   8   2   2       28.39       26.24      0.65 o 
  -8   3   2        4.58        4.20      0.20 o 
  -7   3   2        5.68        5.14      0.29 o 
  -6   3   2       14.18       13.17      0.41 o 
  -5   3   2        0.60       -0.29      1.02 o 
  -4   3   2       41.88       43.15      1.02 o 
  -3   3   2       89.29       91.02      2.17 o 
  -2   3   2      122.58      122.79      2.05 o 
  -1   3   2      237.16      213.88      2.24 o 
   0   3   2     1482.26     1425.42      5.30 o 
   1   3   2     1017.11     1111.53      5.06 o 
   2   3   2      805.70      811.10      4.98 o 
   3   3   2      123.04       99.84      2.21 o 
   4   3   2       43.53       45.89      1.18 o 
   5   3   2       26.08       26.64      0.65 o 
   6   3   2       35.50       35.83      0.90 o 
   7   3   2       11.84       12.88      0.37 o 
   8   3   2        9.93       10.11      0.24 o 
  -8   4   2        2.36        1.96      0.16 o 
  -7   4   2        6.36        4.61      0.29 o 
  -6   4   2        1.23        2.12      0.29 o 
  -5   4   2        5.17        7.05      0.37 o 
  -4   4   2       75.56       73.57      1.88 o 
  -3   4   2       52.58       45.26      1.06 o 
  -2   4   2      737.15      704.69      5.15 o 
  -1   4   2      915.72      876.65      5.11 o 
   0   4   2      807.53      780.35      4.41 o 
   1   4   2      124.57      116.59      1.85 o 
   2   4   2      480.89      491.45      4.21 o 
   3   4   2       68.35       71.49      1.76 o 
   4   4   2      140.85      140.98      3.03 o 
   5   4   2       76.90       76.29      1.84 o 
   6   4   2       94.66       84.51      2.09 o 
   7   4   2       22.01       19.58      0.49 o 
  -7   5   2       22.27       22.35      0.57 o 
  -6   5   2       41.90       45.96      1.22 o 
  -5   5   2        7.26        6.65      0.37 o 
  -4   5   2       13.05       12.68      0.41 o 
  -3   5   2      370.45      361.72      4.59 o 
  -2   5   2      161.20      155.43      2.67 o 
  -1   5   2      498.09      525.38      4.34 o 
   0   5   2      576.15      582.66      4.28 o 
   1   5   2      651.36      682.42      4.88 o 
   2   5   2      624.82      621.50      5.15 o 
   3   5   2        4.19        4.69      0.20 o 
   4   5   2        2.34        4.40      0.24 o 
   5   5   2      169.43      175.28      3.89 o 
   6   5   2       56.52       53.62      1.35 o 
   7   5   2        5.54        6.07      0.29 o 
  -7   6   2       32.76       37.67      0.98 o 
  -6   6   2        1.02        0.73      1.02 o 
  -5   6   2       10.38       13.90      0.41 o 
  -4   6   2      374.86      361.23      5.45 o 
  -3   6   2      228.77      212.15      3.74 o 
  -2   6   2      184.94      202.74      3.33 o 
  -1   6   2      342.28      348.87      3.93 o 
   0   6   2      150.32      154.99      2.50 o 
   1   6   2      142.35      167.25      2.71 o 
   2   6   2       41.31       38.78      0.90 o 
   3   6   2       47.81       41.73      1.02 o 
   4   6   2       49.64       56.46      1.31 o 
   5   6   2       30.15       33.86      0.90 o 
   6   6   2       24.23       24.84      0.57 o 
   7   6   2        1.80        2.40      0.20 o 
  -7   7   2       21.58       22.23      0.53 o 
  -6   7   2        4.87        3.91      0.29 o 
  -5   7   2       79.52       83.98      2.00 o 
  -4   7   2      268.34      249.98      4.73 o 
  -3   7   2       65.49       71.00      1.72 o 
  -2   7   2       51.69       49.29      1.31 o 
  -1   7   2       15.10       14.27      0.37 o 
   0   7   2      242.99      249.04      3.54 o 
   1   7   2      208.28      219.32      3.41 o 
   2   7   2       73.38       69.11      1.88 o 
   3   7   2       24.79       20.93      0.49 o 
   4   7   2      172.15      178.45      3.85 o 
   5   7   2       46.09       43.02      1.06 o 
   6   7   2        1.85        1.67      0.24 o 
   7   7   2       11.46       10.68      0.29 o 
  -6   8   2        0.23       -0.53      0.77 o 
  -5   8   2       10.71       13.09      0.41 o 
  -4   8   2       70.68       57.69      1.43 o 
  -3   8   2        3.01        2.61      0.29 o 
  -2   8   2       41.66       38.57      0.94 o 
  -1   8   2       35.66       36.32      0.90 o 
   0   8   2      359.73      357.70      4.67 o 
   1   8   2      400.43      391.37      5.05 o 
   2   8   2       94.42       81.62      2.09 o 
   3   8   2       11.25       12.11      0.41 o 
   4   8   2       68.01       64.30      1.47 o 
   5   8   2       13.77       15.29      0.37 o 
   6   8   2       19.00       19.13      0.53 o 
  -6   9   2       21.81       19.79      0.49 o 
  -5   9   2       51.06       54.47      1.39 o 
  -4   9   2        0.85        0.82      0.29 o 
  -3   9   2        9.10       13.62      0.41 o 
  -2   9   2       31.71       30.11      0.82 o 
  -1   9   2       44.71       45.64      1.14 o 
   0   9   2       70.74       77.02      1.88 o 
   1   9   2       32.50       34.52      0.90 o 
   2   9   2       41.02       44.04      0.98 o 
   3   9   2      197.78      202.10      4.18 o 
   4   9   2        7.55        7.58      0.37 o 
   5   9   2        7.27        6.93      0.33 o 
   6   9   2        2.22        1.88      0.20 o 
  -5  10   2       13.86       14.88      0.41 o 
  -4  10   2        1.98        2.61      0.29 o 
  -3  10   2       10.92       11.29      0.41 o 
  -2  10   2      107.51      107.29      2.66 o 
  -1  10   2       65.15       56.94      1.47 o 
   0  10   2       78.91       87.17      2.17 o 
   1  10   2      256.46      256.31      4.65 o 
   2  10   2      117.96      131.27      3.31 o 
   3  10   2       46.11       48.01      1.22 o 
   4  10   2       15.79       14.48      0.37 o 
   5  10   2        5.93        5.30      0.29 o 
  -5  11   2       32.05       33.51      0.78 o 
  -4  11   2        2.78        2.45      0.24 o 
  -3  11   2       11.24       10.93      0.37 o 
  -2  11   2       63.01       60.45      1.43 o 
  -1  11   2        8.71        7.30      0.37 o 
   0  11   2       43.91       35.35      0.82 o 
   3  11   2       11.25       11.50      0.33 o 
   4  11   2        1.20        0.65      0.20 o 
   5  11   2        5.70        6.28      0.24 o 
  -4  12   2       10.62        9.46      0.29 o 
  -3  12   2        6.43        6.24      0.29 o 
  -2  12   2        1.98        1.71      0.24 o 
  -1  12   2       14.51       16.56      0.41 o 
   0  12   2       27.23       26.52      0.69 o 
   1  12   2       10.24       10.68      0.33 o 
   2  12   2        0.11        0.49      0.82 o 
   3  12   2        2.85        1.67      0.24 o 
   4  12   2        0.69        0.57      0.16 o 
  -3  13   2       10.23        8.81      0.24 o 
  -2  13   2        6.72        5.67      0.24 o 
  -1  13   2       15.67       13.46      0.33 o 
   0  13   2       19.15       16.64      0.45 o 
   1  13   2        7.82        6.73      0.29 o 
   2  13   2        0.15        0.37      0.65 o 
   3  13   2        5.01        4.65      0.20 o 
  -1  14   2        2.44        2.32      0.16 o 
   0  14   2       24.28       22.36      0.49 o 
   1  14   2        0.71        0.45      0.57 o 
  -1 -14   3       15.79       18.15      0.49 o 
   0 -14   3        8.46       10.44      0.24 o 
   1 -14   3        5.14        5.59      0.20 o 
  -3 -13   3        0.53        0.37      0.57 o 
  -2 -13   3        1.64        1.39      0.20 o 
  -1 -13   3       22.51       23.13      0.53 o 
   0 -13   3       10.39       14.96      0.37 o 
   1 -13   3        4.58        6.60      0.29 o 
   2 -13   3       13.42       14.48      0.33 o 
   3 -13   3        5.67        4.89      0.20 o 
  -4 -12   3       25.58       24.89      0.61 o 
  -3 -12   3        2.97        4.12      0.24 o 
  -2 -12   3       22.27       25.17      0.61 o 
  -1 -12   3       12.43       13.46      0.41 o 
   0 -12   3       43.58       49.39      1.31 o 
   1 -12   3       16.94       17.41      0.49 o 
   2 -12   3        2.08        0.77      0.94 o 
   3 -12   3        1.69        1.55      0.20 o 
   4 -12   3       15.00       16.23      0.41 o 
  -5 -11   3        8.89        7.26      0.24 o 
  -4 -11   3       17.31       15.78      0.41 o 
  -3 -11   3       26.40       24.84      0.49 o 
  -2 -11   3       20.02       24.72      0.65 o 
  -1 -11   3       98.21       96.26      2.49 o 
   0 -11   3       26.83       29.58      0.73 o 
   1 -11   3       27.51       29.58      0.78 o 
   2 -11   3       19.88       17.90      0.45 o 
   3 -11   3        4.10        7.58      0.33 o 
   4 -11   3        1.66       -0.69      0.86 o 
   5 -11   3       11.70       13.09      0.29 o 
  -5 -10   3       13.37       14.64      0.37 o 
  -4 -10   3       59.06       62.04      1.51 o 
  -3 -10   3       30.84       29.25      0.78 o 
  -2 -10   3       56.11       49.90      1.35 o 
  -1 -10   3      111.71       99.86      2.66 o 
   0 -10   3       40.59       33.22      0.90 o 
   1 -10   3       10.61       10.11      0.41 o 
   2 -10   3      245.08      257.81      4.89 o 
   3 -10   3        3.52        4.73      0.33 o 
   4 -10   3        6.69        7.54      0.33 o 
   5 -10   3        8.25        8.52      0.29 o 
  -6  -9   3       11.65       10.72      0.29 o 
  -5  -9   3       47.77       45.16      1.06 o 
  -4  -9   3       34.99       31.67      0.82 o 
  -3  -9   3       52.68       50.79      1.31 o 
  -2  -9   3       37.85       44.16      1.10 o 
  -1  -9   3       27.86       29.21      0.69 o 
   0  -9   3       44.41       49.35      1.22 o 
   1  -9   3       60.62       56.65      1.47 o 
   2  -9   3       48.65       45.40      1.14 o 
   3  -9   3       39.36       40.93      1.02 o 
   4  -9   3       21.00       19.90      0.49 o 
   5  -9   3        5.46        5.46      0.29 o 
   6  -9   3        2.04        2.93      0.20 o 
  -6  -8   3        4.54        4.52      0.24 o 
  -5  -8   3       23.79       22.52      0.61 o 
  -4  -8   3       32.64       35.74      0.90 o 
  -3  -8   3       72.92       74.49      1.92 o 
  -2  -8   3       34.00       32.85      0.86 o 
  -1  -8   3      154.00      161.36      3.36 o 
   0  -8   3       46.42       46.13      1.22 o 
   1  -8   3       54.07       62.52      1.55 o 
   2  -8   3       85.70       88.18      2.13 o 
   3  -8   3       25.93       24.92      0.69 o 
   4  -8   3       75.83       82.50      2.12 o 
   5  -8   3        0.10        0.00      0.24 o 
   6  -8   3        5.53        6.85      0.29 o 
  -7  -7   3       36.07       35.56      0.98 o 
  -6  -7   3        1.79        2.00      0.24 o 
  -5  -7   3      109.31       97.60      2.45 o 
  -4  -7   3       84.55       88.45      2.29 o 
  -3  -7   3      159.65      153.87      3.44 o 
  -2  -7   3       43.80       51.03      1.31 o 
  -1  -7   3       84.65       83.18      2.13 o 
   0  -7   3      326.06      321.74      4.25 o 
   1  -7   3      198.91      214.12      3.53 o 
   2  -7   3       14.27       13.54      0.37 o 
   3  -7   3       99.89       95.01      2.41 o 
   4  -7   3        1.24        2.12      0.33 o 
   5  -7   3        2.07        2.24      0.29 o 
   6  -7   3       26.26       27.25      0.69 o 
   7  -7   3        4.97        3.83      0.20 o 
  -7  -6   3       18.20       20.31      0.49 o 
  -6  -6   3       18.18       21.45      0.57 o 
  -5  -6   3       40.62       41.18      1.06 o 
  -4  -6   3       30.21       30.60      0.82 o 
  -3  -6   3      347.78      367.45      4.87 o 
  -2  -6   3       57.64       62.30      1.47 o 
  -1  -6   3       56.55       64.80      1.59 o 
   0  -6   3      202.03      224.77      3.17 o 
   1  -6   3       38.80       33.56      0.82 o 
   2  -6   3        5.27        5.05      0.24 o 
   3  -6   3        9.94       12.80      0.37 o 
   4  -6   3      219.85      230.75      4.44 o 
   5  -6   3       43.69       44.90      1.06 o 
   6  -6   3        4.53        4.28      0.29 o 
   7  -6   3       17.12       17.86      0.45 o 
  -7  -5   3        6.87        5.99      0.29 o 
  -6  -5   3       46.09       44.01      1.14 o 
  -5  -5   3       75.07       77.31      1.80 o 
  -4  -5   3       37.38       42.28      1.02 o 
  -3  -5   3       11.75       10.40      0.33 o 
  -2  -5   3      282.99      269.79      3.51 o 
  -1  -5   3      299.73      304.50      3.39 o 
   0  -5   3       87.90       72.67      1.68 o 
   1  -5   3      204.08      235.51      3.05 o 
   2  -5   3      315.57      369.89      4.17 o 
   3  -5   3      159.91      169.71      3.20 o 
   4  -5   3       18.51       17.01      0.45 o 
   5  -5   3       68.75       69.61      1.76 o 
   6  -5   3       26.25       28.39      0.73 o 
   7  -5   3        7.72        4.85      0.24 o 
  -7  -4   3        0.83        0.77      0.86 o 
  -6  -4   3      107.92       98.46      2.62 o 
  -5  -4   3        7.86        7.66      0.33 o 
  -4  -4   3       66.16       69.50      1.68 o 
  -3  -4   3      214.14      216.06      3.33 o 
  -2  -4   3      139.95      147.24      2.42 o 
  -1  -4   3       94.90       90.59      1.72 o 
   0  -4   3      545.48      551.66      3.91 o 
   1  -4   3      183.20      184.91      2.43 o 
   2  -4   3      890.84      894.10      5.99 o 
   3  -4   3      541.14      573.78      5.54 o 
   4  -4   3       65.50       62.39      1.55 o 
   5  -4   3       41.34       36.41      0.94 o 
   6  -4   3       50.73       45.89      1.18 o 
   7  -4   3        4.76        5.18      0.29 o 
  -8  -3   3        8.80        8.77      0.24 o 
  -7  -3   3        6.67        6.85      0.33 o 
  -6  -3   3       82.01       77.33      2.00 o 
  -5  -3   3       10.97       11.17      0.37 o 
  -4  -3   3       70.74       80.84      2.00 o 
  -3  -3   3      261.59      287.44      3.59 o 
  -2  -3   3      282.21      307.14      3.15 o 
  -1  -3   3      209.67      196.86      2.23 o 
   0  -3   3      384.28      372.32      2.85 o 
   1  -3   3     1954.77     1884.90      7.18 o 
   2  -3   3       24.93       20.28      0.53 o 
   3  -3   3      117.28      104.39      2.29 o 
   4  -3   3      208.66      214.81      3.78 o 
   5  -3   3      169.17      183.50      4.02 o 
   6  -3   3       53.88       50.75      1.31 o 
   7  -3   3        1.90        1.47      0.24 o 
   8  -3   3       25.74       29.59      0.69 o 
  -8  -2   3        4.41        3.02      0.20 o 
  -7  -2   3        7.60        9.01      0.33 o 
  -6  -2   3        7.76       10.44      0.37 o 
  -5  -2   3       22.01       23.13      0.65 o 
  -4  -2   3       84.43       65.96      1.76 o 
  -3  -2   3      580.66      593.32      4.94 o 
  -2  -2   3      181.99      189.13      2.35 o 
  -1  -2   3      562.66      513.59      3.19 o 
   0  -2   3     2754.70     2883.64     22.09 o 
   1  -2   3     1139.32     1112.73      4.87 o 
   2  -2   3      867.82      864.96      5.09 o 
   3  -2   3      222.41      240.37      3.21 o 
   4  -2   3      280.47      290.82      4.20 o 
   5  -2   3      273.49      282.60      4.81 o 
   6  -2   3        0.79        0.24      0.98 o 
   7  -2   3       19.16       22.15      0.49 o 
   8  -2   3        5.59        5.99      0.20 o 
  -8  -1   3        0.34        0.16      0.61 o 
  -7  -1   3        8.03        6.20      0.33 o 
  -6  -1   3        7.04       10.15      0.37 o 
  -5  -1   3        4.60        7.58      0.33 o 
  -4  -1   3      496.13      509.14      5.36 o 
  -3  -1   3      445.73      475.90      4.33 o 
  -2  -1   3     3897.79     4098.32     32.91 o 
  -1  -1   3      304.41      330.72      2.35 o 
   0  -1   3      466.68      451.27      2.44 o 
   1  -1   3      232.86      193.57      1.87 o 
   2  -1   3      163.95      132.16      1.94 o 
   3  -1   3      319.32      265.95      3.31 o 
   4  -1   3       34.46       32.98      0.78 o 
   5  -1   3      253.56      261.50      4.56 o 
   6  -1   3       55.23       58.55      1.47 o 
   7  -1   3        8.89       10.76      0.37 o 
   8  -1   3        5.27        5.50      0.20 o 
  -8   0   3        0.74       -0.41      0.65 o 
  -7   0   3        2.44        2.04      0.24 o 
  -6   0   3        3.73        1.30      0.29 o 
  -5   0   3       29.81       36.19      0.90 o 
  -4   0   3        0.89        0.61      0.20 o 
  -3   0   3       33.04       22.94      0.57 o 
  -2   0   3     1884.46     1970.44      7.30 o 
  -1   0   3        0.43        0.37      0.16 o 
   0   0   3       20.60       28.89      0.74 o 
   1   0   3     6475.67     6545.76     36.40 o 
   2   0   3     1010.78     1077.70      5.38 o 
   3   0   3      187.96      147.55      2.47 o 
   4   0   3       53.40       46.89      1.23 o 
   5   0   3        1.68        2.45      0.29 o 
   6   0   3       49.02       50.95      1.18 o 
   7   0   3       22.65       28.84      0.73 o 
   8   0   3       27.33       28.81      0.69 o 
  -8   1   3        0.35        0.49      0.16 o 
  -7   1   3        7.96        6.07      0.33 o 
  -6   1   3        7.02        9.74      0.37 o 
  -5   1   3        4.61        6.69      0.33 o 
  -4   1   3      497.97      482.07      5.24 o 
  -3   1   3      444.88      465.88      4.29 o 
  -2   1   3     3894.91     4551.44     35.16 o 
  -1   1   3      303.29      334.83      2.43 o 
   0   1   3      467.29      478.36      2.53 o 
   1   1   3      232.75      229.40      2.00 o 
   2   1   3      162.36      135.64      1.94 o 
   3   1   3      320.69      270.89      3.27 o 
   4   1   3       34.36       37.75      0.98 o 
   5   1   3      254.72      253.20      4.48 o 
   6   1   3       54.91       50.63      1.31 o 
   7   1   3        8.94        7.91      0.33 o 
   8   1   3        5.21        4.81      0.20 o 
  -8   2   3        4.43        3.42      0.20 o 
  -7   2   3        7.66        7.87      0.33 o 
  -6   2   3        7.66       10.40      0.37 o 
  -5   2   3       22.22       21.05      0.53 o 
  -4   2   3       83.40       78.31      1.88 o 
  -3   2   3      581.01      628.08      5.15 o 
  -2   2   3      179.82      181.36      2.35 o 
  -1   2   3      562.35      568.16      3.49 o 
   0   2   3     2752.54     3072.63     23.64 o 
   1   2   3     1133.87     1029.35      4.64 o 
   2   2   3      867.08      835.17      4.92 o 
   3   2   3      222.53      230.82      3.13 o 
   4   2   3      281.56      273.53      4.04 o 
   5   2   3      273.40      259.93      4.57 o 
   6   2   3        0.77        0.57      0.90 o 
   7   2   3       19.01       20.88      0.49 o 
   8   2   3        5.58        5.54      0.20 o 
  -8   3   3        8.87        9.22      0.24 o 
  -7   3   3        6.61        6.56      0.33 o 
  -6   3   3       82.35       79.33      2.04 o 
  -5   3   3       10.95       11.46      0.41 o 
  -4   3   3       70.99       79.00      1.92 o 
  -3   3   3      262.48      291.33      3.71 o 
  -2   3   3      281.09      318.95      3.31 o 
  -1   3   3      208.40      208.33      2.36 o 
   0   3   3      382.24      376.46      2.89 o 
   1   3   3     1959.31     1973.31      7.31 o 
   2   3   3       25.17       20.94      0.53 o 
   3   3   3      117.02      109.22      2.29 o 
   4   3   3      208.54      201.46      3.57 o 
   5   3   3      168.93      170.75      3.77 o 
   6   3   3       54.12       52.51      1.35 o 
   7   3   3        1.91        1.43      0.24 o 
   8   3   3       25.78       28.85      0.69 o 
  -7   4   3        0.81        0.12      0.82 o 
  -6   4   3      107.83      109.14      2.86 o 
  -5   4   3        7.80        7.58      0.37 o 
  -4   4   3       65.98       68.11      1.72 o 
  -3   4   3      213.46      216.02      3.37 o 
  -2   4   3      140.28      140.26      2.42 o 
  -1   4   3       94.57       99.53      1.80 o 
   0   4   3      544.72      519.88      3.79 o 
   1   4   3      182.61      173.91      2.39 o 
   2   4   3      893.47      857.07      5.78 o 
   3   4   3      545.28      547.33      5.29 o 
   4   4   3       65.32       59.98      1.51 o 
   5   4   3       41.46       33.26      0.90 o 
   6   4   3       50.65       45.20      1.10 o 
   7   4   3        4.70        4.93      0.29 o 
  -7   5   3        6.84        6.65      0.29 o 
  -6   5   3       46.02       49.15      1.22 o 
  -5   5   3       75.20       80.50      2.04 o 
  -4   5   3       37.79       41.83      0.98 o 
  -3   5   3       11.88        9.95      0.33 o 
  -2   5   3      281.72      278.36      3.63 o 
  -1   5   3      298.16      291.95      3.35 o 
   0   5   3       87.59       79.71      1.68 o 
   1   5   3      202.62      242.78      3.09 o 
   2   5   3      316.85      357.47      4.01 o 
   3   5   3      161.02      167.17      3.12 o 
   4   5   3       18.41       17.29      0.41 o 
   5   5   3       68.66       70.88      1.84 o 
   6   5   3       26.44       30.02      0.78 o 
   7   5   3        7.81        5.38      0.24 o 
  -7   6   3       18.17       17.99      0.41 o 
  -6   6   3       18.49       21.66      0.61 o 
  -5   6   3       40.89       47.38      1.31 o 
  -4   6   3       29.98       28.60      0.78 o 
  -3   6   3      347.28      360.88      5.00 o 
  -2   6   3       56.76       61.73      1.55 o 
  -1   6   3       57.15       58.18      1.51 o 
   0   6   3      202.09      217.49      3.04 o 
   1   6   3       40.03       33.27      0.90 o 
   2   6   3        5.24        4.36      0.20 o 
   3   6   3        9.73       11.17      0.33 o 
   4   6   3      219.95      210.84      4.15 o 
   5   6   3       44.21       45.35      1.06 o 
   6   6   3        4.47        3.95      0.29 o 
   7   6   3       17.07       17.17      0.41 o 
  -7   7   3       36.21       36.05      0.86 o 
  -6   7   3        1.79        0.29      0.94 o 
  -5   7   3      109.49      107.42      2.62 o 
  -4   7   3       85.23       78.03      2.04 o 
  -3   7   3      159.78      146.90      3.40 o 
  -2   7   3       44.03       50.05      1.31 o 
  -1   7   3       84.45       90.78      2.25 o 
   0   7   3      326.05      311.83      4.05 o 
   1   7   3      198.77      210.83      3.45 o 
   2   7   3       14.25       15.58      0.37 o 
   3   7   3      100.05       99.23      2.33 o 
   4   7   3        1.29        0.69      0.94 o 
   5   7   3        2.06        3.02      0.29 o 
   6   7   3       26.52       25.78      0.65 o 
   7   7   3        4.96        4.28      0.20 o 
  -6   8   3        4.68        4.77      0.24 o 
  -5   8   3       23.95       24.15      0.61 o 
  -4   8   3       32.14       32.19      0.73 o 
  -3   8   3       72.98       70.77      1.76 o 
  -2   8   3       34.04       34.64      0.98 o 
  -1   8   3      154.47      155.79      3.28 o 
   0   8   3       45.98       45.68      1.06 o 
   1   8   3       54.03       51.09      1.27 o 
   2   8   3       86.48       92.56      2.17 o 
   3   8   3       26.24       22.84      0.49 o 
   4   8   3       75.24       78.12      1.96 o 
   5   8   3        0.09       -0.82      0.82 o 
   6   8   3        5.49        5.01      0.24 o 
  -6   9   3       11.65       11.58      0.29 o 
  -5   9   3       48.01       44.50      1.10 o 
  -4   9   3       35.10       33.05      0.73 o 
  -3   9   3       53.32       48.18      1.22 o 
  -2   9   3       38.03       37.71      0.90 o 
  -1   9   3       28.13       29.54      0.69 o 
   0   9   3       44.57       50.94      1.27 o 
   1   9   3       60.94       55.55      1.35 o 
   2   9   3       49.05       42.38      1.06 o 
   3   9   3       39.60       40.61      1.10 o 
   4   9   3       20.94       20.60      0.49 o 
   5   9   3        5.52        5.05      0.29 o 
   6   9   3        2.08        2.16      0.20 o 
  -5  10   3       13.56       16.19      0.41 o 
  -4  10   3       58.11       57.91      1.43 o 
  -3  10   3       31.18       27.78      0.65 o 
  -2  10   3       56.30       50.31      1.23 o 
  -1  10   3      112.09      115.37      2.86 o 
   0  10   3       40.66       30.57      0.69 o 
   1  10   3       10.81       10.72      0.37 o 
   2  10   3      244.22      242.11      4.60 o 
   4  10   3        6.68        6.56      0.33 o 
   5  10   3        8.27        7.87      0.29 o 
  -5  11   3        8.93        8.48      0.24 o 
  -4  11   3       17.32       16.11      0.45 o 
  -3  11   3       26.45       23.50      0.65 o 
  -2  11   3       19.95       23.86      0.65 o 
  -1  11   3       98.29       93.97      2.33 o 
   4  11   3        1.67        1.26      0.20 o 
   5  11   3       11.75       12.68      0.33 o 
  -4  12   3       25.34       24.77      0.57 o 
  -3  12   3        3.10        3.79      0.24 o 
  -2  12   3       21.97       23.62      0.61 o 
  -1  12   3       12.40       11.82      0.33 o 
   4  12   3       14.90       13.30      0.37 o 
  -3  13   3        0.51        0.57      0.16 o 
  -2  13   3        1.65        1.47      0.20 o 
  -1  13   3       22.68       19.87      0.49 o 
   0  13   3       10.32       12.60      0.33 o 
  -1  14   3       15.67       15.34      0.37 o 
   0  14   3        8.31        7.87      0.24 o 
   0 -14   4        8.23        7.75      0.20 o 
  -3 -13   4       17.67       17.62      0.45 o 
  -2 -13   4       20.36       20.36      0.49 o 
  -1 -13   4       14.93       15.78      0.41 o 
   0 -13   4       15.48       16.39      0.37 o 
   1 -13   4        3.76        4.16      0.24 o 
   2 -13   4        0.38       -0.65      0.69 o 
   3 -13   4        1.98        2.36      0.16 o 
  -4 -12   4        0.02       -0.33      0.61 o 
  -3 -12   4        5.92        7.54      0.29 o 
  -2 -12   4       11.57       11.58      0.37 o 
  -1 -12   4       12.66       14.35      0.41 o 
   0 -12   4        4.08        5.26      0.33 o 
   1 -12   4        1.26        0.98      0.24 o 
   2 -12   4       11.51       12.15      0.37 o 
   3 -12   4        2.63        3.02      0.24 o 
   4 -12   4        3.24        3.30      0.20 o 
  -5 -11   4       10.65       10.93      0.24 o 
  -4 -11   4        5.42        5.50      0.29 o 
  -3 -11   4        0.88        0.37      0.90 o 
  -2 -11   4      100.06      105.07      2.70 o 
  -1 -11   4       31.38       31.95      0.78 o 
   0 -11   4       11.31       12.64      0.41 o 
   1 -11   4       14.49       17.33      0.49 o 
   2 -11   4        1.68        1.87      0.29 o 
   3 -11   4        6.77        8.81      0.33 o 
   4 -11   4        4.27        4.89      0.24 o 
   5 -11   4        0.13       -0.57      0.57 o 
  -5 -10   4       37.78       38.33      1.02 o 
  -4 -10   4       26.53       24.48      0.65 o 
  -3 -10   4       13.12       13.21      0.41 o 
  -2 -10   4       54.63       53.73      1.39 o 
  -1 -10   4      244.93      248.28      4.81 o 
   0 -10   4      104.32      117.42      2.82 o 
   1 -10   4       59.00       69.34      1.80 o 
   2 -10   4        6.66       11.62      0.41 o 
   3 -10   4       97.44      116.58      2.86 o 
   4 -10   4        5.70        7.05      0.33 o 
   5 -10   4        1.76        2.12      0.20 o 
  -6  -9   4        3.65        3.99      0.20 o 
  -5  -9   4        8.96        7.79      0.33 o 
  -4  -9   4       34.63       35.58      0.90 o 
  -3  -9   4       46.29       47.56      1.14 o 
  -2  -9   4       20.85       20.88      0.57 o 
  -1  -9   4      191.64      203.85      4.14 o 
   0  -9   4      212.19      229.95      4.43 o 
   1  -9   4       38.40       38.48      0.98 o 
   2  -9   4        4.53        3.22      0.29 o 
   3  -9   4       89.29       86.09      2.13 o 
   4  -9   4        4.79        4.04      0.33 o 
   5  -9   4        5.05        5.22      0.29 o 
   6  -9   4        2.00        2.32      0.20 o 
  -6  -8   4       12.50       12.07      0.33 o 
  -5  -8   4        3.77        0.98      1.02 o 
  -4  -8   4       56.02       50.84      1.35 o 
  -3  -8   4      144.18      141.71      3.56 o 
  -2  -8   4       70.23       72.85      1.92 o 
  -1  -8   4       38.87       36.81      0.98 o 
   0  -8   4       64.81       63.40      1.55 o 
   1  -8   4      644.20      676.37      7.05 o 
   2  -8   4       90.42       99.80      2.41 o 
   3  -8   4       40.09       43.14      1.02 o 
   4  -8   4       30.41       30.11      0.78 o 
   5  -8   4       36.32       41.58      0.94 o 
   6  -8   4       11.41       12.48      0.37 o 
  -7  -7   4       27.51       27.83      0.57 o 
  -6  -7   4        2.67        2.81      0.29 o 
  -5  -7   4       15.39       16.11      0.45 o 
  -4  -7   4      131.86      137.88      3.48 o 
  -3  -7   4       68.84       69.78      1.76 o 
  -2  -7   4       14.86       18.35      0.49 o 
  -1  -7   4      253.01      275.97      4.12 o 
   0  -7   4      160.21      156.67      3.12 o 
   1  -7   4      220.46      237.07      3.86 o 
   2  -7   4       41.04       36.37      0.90 o 
   3  -7   4        2.81        3.14      0.29 o 
   4  -7   4      125.71      122.26      3.03 o 
   5  -7   4       33.56       32.77      0.82 o 
   6  -7   4        0.72       -0.12      0.82 o 
   7  -7   4        0.56        0.90      0.16 o 
  -7  -6   4       13.52       13.01      0.37 o 
  -6  -6   4       13.54       12.31      0.37 o 
  -5  -6   4       14.74       17.29      0.45 o 
  -4  -6   4       12.21       12.72      0.41 o 
  -3  -6   4        3.32        4.40      0.24 o 
  -2  -6   4      198.44      206.61      3.45 o 
  -1  -6   4      699.81      702.83      5.91 o 
   0  -6   4       16.33       15.46      0.33 o 
   1  -6   4      300.25      292.09      3.88 o 
   2  -6   4       20.50       24.31      0.61 o 
   3  -6   4       93.91       93.41      2.33 o 
   4  -6   4       31.04       29.01      0.69 o 
   5  -6   4       42.48       45.71      1.18 o 
   6  -6   4       14.69       16.27      0.41 o 
   7  -6   4        7.31        9.34      0.29 o 
  -7  -5   4        3.08        3.55      0.24 o 
  -6  -5   4       92.88      106.59      2.58 o 
  -5  -5   4       81.41       75.85      1.88 o 
  -4  -5   4       43.08       42.62      1.06 o 
  -3  -5   4        3.28        3.75      0.29 o 
  -2  -5   4       62.44       50.39      1.31 o 
  -1  -5   4      340.18      345.80      3.73 o 
   0  -5   4      235.06      218.96      2.93 o 
   1  -5   4      116.91      116.38      2.25 o 
   2  -5   4      270.04      264.04      3.67 o 
   3  -5   4       26.23       21.38      0.49 o 
   4  -5   4        1.31        2.24      0.29 o 
   5  -5   4       22.69       21.45      0.53 o 
   6  -5   4       11.93       12.72      0.41 o 
   7  -5   4        1.21        2.28      0.20 o 
  -7  -4   4        2.90        2.45      0.24 o 
  -6  -4   4       79.71       67.72      1.72 o 
  -5  -4   4       63.27       58.16      1.43 o 
  -4  -4   4       24.66       26.64      0.61 o 
  -3  -4   4       29.59       25.83      0.73 o 
  -2  -4   4        0.63        0.24      0.61 o 
  -1  -4   4      315.59      325.61      3.23 o 
   0  -4   4      160.70      181.63      2.39 o 
   1  -4   4      166.28      136.25      2.18 o 
   2  -4   4       16.26       19.66      0.53 o 
   3  -4   4      196.69      206.36      3.41 o 
   4  -4   4       17.83       24.63      0.57 o 
   5  -4   4      106.79      108.52      2.82 o 
   6  -4   4       63.79       64.13      1.63 o 
   7  -4   4       29.36       24.81      0.65 o 
  -8  -3   4        2.97        2.53      0.16 o 
  -7  -3   4        5.54        3.79      0.29 o 
  -6  -3   4       69.40       56.46      1.51 o 
  -5  -3   4        1.80       -0.16      0.98 o 
  -4  -3   4       39.71       37.39      1.02 o 
  -3  -3   4       51.19       59.15      1.55 o 
  -2  -3   4       24.44       24.77      0.69 o 
  -1  -3   4      335.38      292.19      2.83 o 
   0  -3   4      111.18      114.95      1.72 o 
   1  -3   4       50.54       50.49      1.19 o 
   2  -3   4      178.23      187.42      2.67 o 
   3  -3   4      217.95      221.49      3.33 o 
   4  -3   4       16.26       23.90      0.57 o 
   5  -3   4      159.65      157.24      3.73 o 
   6  -3   4       32.44       30.85      0.78 o 
   7  -3   4       22.18       21.86      0.57 o 
  -8  -2   4        6.53        7.34      0.24 o 
  -7  -2   4       10.68       13.50      0.37 o 
  -6  -2   4       14.57       12.93      0.41 o 
  -5  -2   4       14.70       16.84      0.41 o 
  -4  -2   4       93.14       95.27      2.41 o 
  -3  -2   4      317.57      309.74      3.72 o 
  -2  -2   4        7.79        4.00      0.20 o 
  -1  -2   4      371.33      334.25      2.72 o 
   0  -2   4      626.87      579.20      3.42 o 
   1  -2   4     1435.36     1471.80      6.03 o 
   2  -2   4      966.35     1058.97      5.96 o 
   3  -2   4      210.28      196.91      3.04 o 
   4  -2   4      201.93      231.45      3.86 o 
   5  -2   4      288.14      277.78      4.86 o 
   6  -2   4      132.02      139.48      3.48 o 
   7  -2   4        3.13        2.69      0.24 o 
   8  -2   4       11.64       12.48      0.29 o 
  -8  -1   4        3.43        3.42      0.20 o 
  -7  -1   4        4.53        4.04      0.29 o 
  -6  -1   4        1.11        1.75      0.29 o 
  -5  -1   4       58.66       68.41      1.59 o 
  -4  -1   4       87.79       92.64      2.29 o 
  -3  -1   4      288.66      317.37      3.64 o 
  -2  -1   4      195.64      163.47      2.19 o 
  -1  -1   4      106.38      104.64      1.48 o 
   0  -1   4      942.94      887.58      3.92 o 
   1  -1   4      625.34      569.17      3.46 o 
   2  -1   4      243.95      290.22      2.98 o 
   3  -1   4       10.54       12.15      0.29 o 
   4  -1   4      319.73      309.86      4.33 o 
   5  -1   4      104.80      105.70      2.70 o 
   6  -1   4       15.71       17.05      0.45 o 
   7  -1   4        1.79        1.87      0.24 o 
   8  -1   4        4.87        5.34      0.20 o 
  -8   0   4        1.13        0.24      0.65 o 
  -7   0   4       13.39       11.42      0.37 o 
  -6   0   4        7.60        8.40      0.37 o 
  -5   0   4       66.29       64.10      1.63 o 
  -4   0   4      192.84      225.44      3.66 o 
  -3   0   4       75.22       94.16      2.05 o 
  -2   0   4      326.60      330.73      3.03 o 
  -1   0   4    10984.43    10036.69     51.54 o 
   0   0   4        1.63        0.57      0.16 o 
   1   0   4      558.66      471.17      3.06 o 
   2   0   4      170.43      157.41      2.18 o 
   3   0   4        2.03        0.20      0.57 o 
   4   0   4       52.34       59.67      1.59 o 
   5   0   4        7.07        5.63      0.29 o 
   6   0   4        0.12        0.69      0.90 o 
   7   0   4       29.67       33.29      0.82 o 
   8   0   4       40.63       43.69      1.06 o 
  -8   1   4        3.41        3.63      0.20 o 
  -7   1   4        4.59        3.67      0.29 o 
  -6   1   4        1.18        1.83      0.29 o 
  -5   1   4       58.29       69.59      1.76 o 
  -4   1   4       87.22       86.87      2.13 o 
  -3   1   4      289.68      331.43      3.72 o 
  -2   1   4      195.94      196.29      2.43 o 
  -1   1   4      106.43      128.15      1.64 o 
   0   1   4      943.71      890.94      3.97 o 
   1   1   4      624.80      617.94      3.54 o 
   2   1   4      242.11      283.37      2.89 o 
   3   1   4       10.88       12.15      0.33 o 
   4   1   4      318.72      309.23      4.33 o 
   5   1   4      105.58       97.93      2.54 o 
   6   1   4       15.67       14.64      0.45 o 
   7   1   4        1.78        2.24      0.29 o 
   8   1   4        4.86        4.85      0.20 o 
  -8   2   4        6.56        7.95      0.24 o 
  -7   2   4       10.66       13.13      0.37 o 
  -6   2   4       14.60       12.11      0.41 o 
  -5   2   4       14.95       15.74      0.41 o 
  -4   2   4       93.70       99.03      2.54 o 
  -3   2   4      314.95      321.44      3.89 o 
  -2   2   4        7.31       12.07      0.33 o 
  -1   2   4      375.19      424.80      3.22 o 
   0   2   4      624.03      653.76      3.71 o 
   1   2   4     1432.20     1376.17      5.76 o 
   2   2   4      965.74      973.53      5.62 o 
   3   2   4      209.48      190.32      2.96 o 
   4   2   4      200.65      215.91      3.66 o 
   5   2   4      287.31      249.45      4.53 o 
   6   2   4      132.31      135.59      3.40 o 
   7   2   4        3.10        3.22      0.29 o 
   8   2   4       11.52       11.50      0.37 o 
  -8   3   4        2.97        2.24      0.16 o 
  -7   3   4        5.43        4.28      0.29 o 
  -6   3   4       69.43       70.27      1.84 o 
  -5   3   4        1.83        2.16      0.29 o 
  -4   3   4       39.27       37.23      0.98 o 
  -3   3   4       50.63       50.08      1.27 o 
  -2   3   4       25.10       29.91      0.78 o 
  -1   3   4      334.75      302.70      3.04 o 
   0   3   4      111.20      126.82      1.89 o 
   1   3   4       50.88       55.40      1.35 o 
   2   3   4      180.05      185.42      2.63 o 
   3   3   4      217.73      240.86      3.46 o 
   4   3   4       16.23       18.56      0.45 o 
   5   3   4      159.74      146.18      3.65 o 
   6   3   4       32.13       35.74      0.94 o 
   7   3   4       22.22       21.86      0.53 o 
  -7   4   4        2.87        2.61      0.24 o 
  -6   4   4       80.04       74.42      1.92 o 
  -5   4   4       63.13       65.56      1.67 o 
  -4   4   4       24.78       25.74      0.61 o 
  -3   4   4       29.77       26.24      0.65 o 
  -2   4   4        0.52        0.04      0.65 o 
  -1   4   4      314.91      351.12      3.56 o 
   0   4   4      159.65      200.00      2.55 o 
   1   4   4      168.78      148.73      2.30 o 
   2   4   4       16.41       22.96      0.61 o 
   3   4   4      195.49      195.21      3.29 o 
   4   4   4       18.15       20.92      0.57 o 
   5   4   4      106.53      111.18      2.90 o 
   6   4   4       64.04       72.13      1.63 o 
   7   4   4       29.07       25.91      0.65 o 
  -7   5   4        3.06        3.55      0.24 o 
  -6   5   4       93.28      104.38      2.66 o 
  -5   5   4       81.45       84.31      2.17 o 
  -4   5   4       42.76       39.64      0.94 o 
  -3   5   4        3.23        3.34      0.29 o 
  -2   5   4       61.77       53.04      1.39 o 
  -1   5   4      339.70      341.98      3.81 o 
   0   5   4      234.63      225.59      2.93 o 
   1   5   4      117.09      121.75      2.34 o 
   2   5   4      269.94      251.38      3.55 o 
   3   5   4       26.51       22.24      0.53 o 
   4   5   4        1.41        1.22      0.24 o 
   5   5   4       22.78       26.59      0.65 o 
   6   5   4       12.11       13.21      0.37 o 
   7   5   4        1.23        2.12      0.24 o 
  -7   6   4       13.54       13.46      0.33 o 
  -6   6   4       13.46       12.23      0.41 o 
  -5   6   4       14.77       16.56      0.45 o 
  -4   6   4       12.29       13.17      0.41 o 
  -3   6   4        3.19        3.22      0.29 o 
  -2   6   4      198.08      201.19      3.49 o 
  -1   6   4      701.03      677.86      5.87 o 
   0   6   4       15.89       15.82      0.41 o 
   1   6   4      300.38      295.64      3.88 o 
   2   6   4       20.43       24.96      0.61 o 
   3   6   4       93.55       89.52      2.21 o 
   4   6   4       31.10       33.54      0.82 o 
   5   6   4       41.92       39.75      1.06 o 
   6   6   4       14.79       16.92      0.41 o 
   7   6   4        7.33        9.54      0.29 o 
  -7   7   4       27.49       25.75      0.65 o 
  -6   7   4        2.57        3.79      0.29 o 
  -5   7   4       15.48       16.23      0.45 o 
  -4   7   4      132.01      128.75      3.19 o 
  -3   7   4       68.56       65.45      1.63 o 
  -2   7   4       15.04       16.43      0.41 o 
  -1   7   4      253.24      276.43      4.07 o 
   0   7   4      159.75      158.47      2.99 o 
   1   7   4      220.34      227.87      3.70 o 
   2   7   4       41.08       36.21      0.90 o 
   3   7   4        2.91        3.06      0.29 o 
   4   7   4      126.93      125.25      3.07 o 
   5   7   4       33.19       29.34      0.82 o 
   6   7   4        0.73        0.73      0.24 o 
   7   7   4        0.56        0.45      0.16 o 
  -6   8   4       12.50       12.72      0.33 o 
  -5   8   4        3.69        3.30      0.29 o 
  -4   8   4       55.70       52.43      1.35 o 
  -3   8   4      144.05      133.07      3.32 o 
  -2   8   4       70.65       76.69      1.96 o 
  -1   8   4       38.84       35.88      0.90 o 
   0   8   4       63.72       60.79      1.59 o 
   1   8   4      645.38      647.33      6.71 o 
   2   8   4       90.71       95.67      2.37 o 
   3   8   4       39.74       43.10      0.94 o 
   4   8   4       30.75       28.56      0.78 o 
   5   8   4       36.01       33.18      0.90 o 
   6   8   4       11.30       11.46      0.29 o 
  -6   9   4        3.67        4.24      0.20 o 
  -5   9   4        8.95        9.54      0.37 o 
  -4   9   4       34.55       32.60      0.90 o 
  -3   9   4       46.53       41.15      1.02 o 
  -2   9   4       20.75       18.88      0.49 o 
  -1   9   4      191.86      203.53      4.06 o 
   0   9   4      212.70      221.21      4.15 o 
   1   9   4       38.22       35.30      0.90 o 
   2   9   4        4.45        2.57      0.29 o 
   3   9   4       89.64       89.20      2.13 o 
   4   9   4        4.70        4.77      0.33 o 
   5   9   4        4.98        5.99      0.29 o 
   6   9   4        2.03        1.79      0.20 o 
  -5  10   4       37.51       37.63      0.98 o 
  -4  10   4       26.46       24.07      0.57 o 
  -3  10   4       12.92       10.48      0.37 o 
  -2  10   4       53.99       50.30      1.22 o 
  -1  10   4      245.43      244.30      4.60 o 
   0  10   4      104.24       99.67      2.45 o 
   1  10   4       57.98       63.09      1.55 o 
   2  10   4        6.66       10.03      0.37 o 
   4  10   4        5.62        6.20      0.29 o 
   5  10   4        1.76        1.87      0.20 o 
  -5  11   4       10.68       10.85      0.24 o 
  -4  11   4        5.41        5.05      0.29 o 
  -3  11   4        0.87       -0.69      0.73 o 
  -2  11   4      100.69       82.53      2.13 o 
  -1  11   4       31.32       31.09      0.82 o 
   0  11   4       11.27       10.40      0.37 o 
   1  11   4       14.48       16.39      0.45 o 
   4  11   4        4.20        4.16      0.24 o 
   5  11   4        0.14        0.45      0.16 o 
  -4  12   4        0.03        0.12      0.16 o 
  -3  12   4        5.91        6.03      0.29 o 
  -2  12   4       11.47        9.09      0.33 o 
  -1  12   4       12.47       12.93      0.37 o 
  -3  13   4       17.61       13.71      0.33 o 
  -2  13   4       20.42       15.17      0.37 o 
  -1  13   4       14.91       14.15      0.33 o 
  -2 -13   5        2.58        4.08      0.20 o 
  -1 -13   5        2.01        2.24      0.24 o 
   0 -13   5        9.42       10.44      0.29 o 
   1 -13   5       14.48       15.62      0.45 o 
   2 -13   5       12.93       12.81      0.33 o 
  -4 -12   5        3.42        3.30      0.16 o 
  -3 -12   5        9.22       11.17      0.29 o 
  -2 -12   5       12.28       13.58      0.37 o 
  -1 -12   5        8.95       10.11      0.37 o 
   0 -12   5       12.88       14.72      0.41 o 
   1 -12   5        0.78       -0.73      0.94 o 
   2 -12   5       10.28       10.03      0.33 o 
   3 -12   5        3.55        4.61      0.24 o 
   4 -12   5        0.74        0.08      0.61 o 
  -5 -11   5       13.78       13.34      0.37 o 
  -4 -11   5       35.34       35.30      0.90 o 
  -3 -11   5       14.64       14.27      0.41 o 
  -2 -11   5        3.21        3.02      0.29 o 
  -1 -11   5        9.80        8.85      0.37 o 
   0 -11   5        0.28        0.37      1.02 o 
   1 -11   5      124.89      133.27      3.40 o 
   2 -11   5       10.39        9.46      0.37 o 
   3 -11   5        2.89        2.85      0.24 o 
   4 -11   5        8.92        8.68      0.29 o 
  -5 -10   5       13.26       14.35      0.37 o 
  -4 -10   5       14.28       15.17      0.41 o 
  -3 -10   5       27.47       27.09      0.73 o 
  -2 -10   5        1.38        1.55      0.29 o 
  -1 -10   5      115.32      116.12      2.86 o 
   0 -10   5       41.36       42.98      1.02 o 
   1 -10   5      105.87      120.87      3.07 o 
   2 -10   5       71.63       77.58      1.96 o 
   3 -10   5        4.75        5.10      0.33 o 
   4 -10   5        3.54        5.22      0.29 o 
   5 -10   5        4.56        5.42      0.24 o 
  -6  -9   5       10.07       10.28      0.24 o 
  -5  -9   5       67.47       72.77      1.72 o 
  -4  -9   5       60.35       55.83      1.39 o 
  -3  -9   5      120.87      134.14      3.23 o 
  -2  -9   5       28.18       33.66      0.82 o 
  -1  -9   5      135.21      129.59      3.32 o 
   0  -9   5      196.88      194.82      4.14 o 
   1  -9   5      227.11      230.25      4.52 o 
   2  -9   5       59.87       63.75      1.59 o 
   3  -9   5      165.99      165.99      4.02 o 
   4  -9   5       60.53       60.12      1.47 o 
   5  -9   5       13.28       11.83      0.33 o 
   6  -9   5        4.77        4.65      0.20 o 
  -6  -8   5       12.25       13.01      0.33 o 
  -5  -8   5       37.56       39.63      0.94 o 
  -4  -8   5       45.06       48.04      1.10 o 
  -3  -8   5       22.30       24.64      0.53 o 
  -2  -8   5      152.05      137.34      3.40 o 
  -1  -8   5      441.13      439.79      5.79 o 
   0  -8   5       25.13       27.74      0.69 o 
   1  -8   5      300.38      297.88      4.86 o 
   2  -8   5      198.02      203.37      4.19 o 
   3  -8   5      224.25      230.67      4.64 o 
   4  -8   5       50.65       50.99      1.35 o 
   5  -8   5        4.08        5.42      0.29 o 
   6  -8   5        0.14       -0.37      0.69 o 
  -7  -7   5        8.42        7.22      0.20 o 
  -6  -7   5       21.58       21.74      0.57 o 
  -5  -7   5        7.58        6.65      0.33 o 
  -4  -7   5       32.76       29.87      0.69 o 
  -3  -7   5        7.72        7.26      0.33 o 
  -2  -7   5        7.49        7.05      0.29 o 
  -1  -7   5       41.24       43.88      1.10 o 
   0  -7   5      320.55      303.06      4.33 o 
   1  -7   5       72.25       77.08      1.88 o 
   2  -7   5       47.41       39.89      1.06 o 
   3  -7   5        9.55       11.58      0.37 o 
   4  -7   5       15.77       18.11      0.45 o 
   5  -7   5       45.01       47.15      1.22 o 
   6  -7   5        5.21        4.16      0.24 o 
  -7  -6   5        0.32        0.53      0.61 o 
  -6  -6   5        3.20        3.34      0.29 o 
  -5  -6   5        1.08        1.02      1.06 o 
  -4  -6   5      205.51      203.99      4.27 o 
  -3  -6   5       11.01       11.29      0.33 o 
  -2  -6   5       27.16       37.78      0.98 o 
  -1  -6   5      587.30      638.46      5.88 o 
   0  -6   5       17.20       14.32      0.33 o 
   1  -6   5       15.61       21.82      0.57 o 
   2  -6   5       18.75       16.44      0.41 o 
   3  -6   5       85.54       94.40      2.33 o 
   4  -6   5       82.17       83.54      2.21 o 
   5  -6   5       35.16       37.95      0.94 o 
   6  -6   5        3.00        3.34      0.29 o 
   7  -6   5        0.42        0.16      0.57 o 
  -7  -5   5        1.13        1.39      0.20 o 
  -6  -5   5        2.55        3.79      0.33 o 
  -5  -5   5      109.99      107.96      2.58 o 
  -4  -5   5        0.20       -0.24      0.90 o 
  -3  -5   5      163.12      176.59      3.40 o 
  -2  -5   5       13.05       14.52      0.33 o 
  -1  -5   5       40.67       41.89      1.02 o 
   0  -5   5      105.47      100.18      2.21 o 
   1  -5   5       12.89       12.23      0.37 o 
   2  -5   5       75.06       78.13      2.04 o 
   3  -5   5       53.84       60.73      1.55 o 
   4  -5   5       16.88       15.54      0.41 o 
   5  -5   5       40.64       47.67      1.10 o 
   6  -5   5       27.37       27.90      0.69 o 
   7  -5   5       10.87        9.26      0.29 o 
  -7  -4   5        1.36        0.45      0.73 o 
  -6  -4   5       13.71       13.99      0.41 o 
  -5  -4   5      159.55      155.31      3.81 o 
  -4  -4   5       11.82       13.05      0.37 o 
  -3  -4   5      175.08      171.52      3.16 o 
  -2  -4   5       18.34       29.78      0.78 o 
  -1  -4   5      111.80      115.33      2.09 o 
   0  -4   5       87.77       84.30      1.76 o 
   1  -4   5      451.63      497.34      4.37 o 
   2  -4   5      206.05      193.93      3.04 o 
   3  -4   5       51.61       54.77      1.43 o 
   4  -4   5       41.03       43.88      1.10 o 
   5  -4   5       62.97       58.08      1.43 o 
   6  -4   5       20.36       18.56      0.53 o 
   7  -4   5        5.50        5.18      0.29 o 
  -7  -3   5       10.89       13.46      0.37 o 
  -6  -3   5       72.45       69.58      1.68 o 
  -5  -3   5      180.80      167.94      3.94 o 
  -4  -3   5       10.51       10.80      0.33 o 
  -3  -3   5      191.42      231.56      3.45 o 
  -2  -3   5      314.47      327.12      3.56 o 
  -1  -3   5      966.97     1033.06      5.66 o 
   0  -3   5      220.37      210.35      2.44 o 
   1  -3   5      661.50      786.32      4.98 o 
   2  -3   5      244.19      277.39      3.38 o 
   3  -3   5       28.33       26.12      0.61 o 
   4  -3   5      122.43      114.22      2.78 o 
   5  -3   5      385.16      402.58      5.95 o 
   6  -3   5      118.81      107.13      2.78 o 
   7  -3   5        7.52        8.32      0.33 o 
  -8  -2   5        5.37        5.26      0.20 o 
  -7  -2   5       15.01       16.84      0.41 o 
  -6  -2   5       22.84       18.76      0.53 o 
  -5  -2   5      117.05      114.75      2.86 o 
  -4  -2   5      122.35      114.08      2.74 o 
  -3  -2   5      189.53      159.91      2.79 o 
  -2  -2   5      628.23      645.31      4.67 o 
  -1  -2   5      375.67      385.67      3.17 o 
   0  -2   5      551.76      554.62      3.63 o 
   1  -2   5     1363.84     1405.15      6.34 o 
   2  -2   5     1675.98     1788.02      8.21 o 
   3  -2   5      165.15      166.65      2.91 o 
   4  -2   5        8.47        8.03      0.33 o 
   5  -2   5       33.02       34.93      0.86 o 
   6  -2   5        1.39        2.45      0.33 o 
   7  -2   5       12.88       12.07      0.37 o 
  -8  -1   5        3.96        4.57      0.20 o 
  -7  -1   5        5.00        4.04      0.29 o 
  -6  -1   5       24.41       23.37      0.61 o 
  -5  -1   5      107.25      111.11      2.70 o 
  -4  -1   5       40.53       43.11      1.06 o 
  -3  -1   5       63.34       67.97      1.76 o 
  -2  -1   5      182.73      192.10      2.47 o 
  -1  -1   5     2403.00     2409.34     23.35 o 
   0  -1   5     1595.32     1514.74      5.81 o 
   1  -1   5      114.56      101.64      1.64 o 
   2  -1   5       75.33       78.98      1.68 o 
   3  -1   5      109.66      103.95      2.29 o 
   4  -1   5      104.49      112.45      2.74 o 
   5  -1   5      131.79      126.43      3.15 o 
   6  -1   5       31.97       36.97      0.86 o 
   7  -1   5       12.81       14.76      0.37 o 
   8  -1   5       17.64       17.34      0.45 o 
  -8   0   5        7.59        6.77      0.24 o 
  -7   0   5        4.05        3.95      0.29 o 
  -6   0   5        0.23       -0.20      0.90 o 
  -5   0   5       38.15       34.40      0.82 o 
  -4   0   5       45.99       57.90      1.47 o 
  -3   0   5      968.13      909.86      6.42 o 
  -2   0   5       38.45       33.00      0.86 o 
  -1   0   5       85.89       91.44      1.52 o 
   0   0   5      983.14      954.90      4.42 o 
   1   0   5     1989.28     2036.08     21.21 o 
   2   0   5      161.49      159.71      2.30 o 
   3   0   5       85.77       86.12      2.00 o 
   4   0   5      137.24      154.59      3.11 o 
   5   0   5        0.00        0.24      0.90 o 
   6   0   5       15.85       13.74      0.41 o 
   7   0   5       15.48       15.21      0.41 o 
   8   0   5        4.45        4.93      0.20 o 
  -8   1   5        3.95        5.38      0.20 o 
  -7   1   5        5.02        4.44      0.29 o 
  -6   1   5       24.23       22.03      0.49 o 
  -5   1   5      106.94      108.37      2.86 o 
  -4   1   5       41.11       42.99      1.10 o 
  -3   1   5       63.81       63.07      1.55 o 
  -2   1   5      183.13      195.81      2.51 o 
  -1   1   5     2402.87     2547.89     24.43 o 
   0   1   5     1598.88     1532.57      5.85 o 
   1   1   5      115.02       96.35      1.56 o 
   2   1   5       74.97       84.10      1.72 o 
   3   1   5      110.39      105.83      2.21 o 
   4   1   5      104.97      123.13      2.86 o 
   5   1   5      131.69      119.14      3.07 o 
   6   1   5       31.63       35.17      0.94 o 
   7   1   5       12.77       13.99      0.41 o 
   8   1   5       17.73       18.32      0.45 o 
  -8   2   5        5.37        5.59      0.20 o 
  -7   2   5       15.05       16.23      0.41 o 
  -6   2   5       22.76       19.17      0.49 o 
  -5   2   5      117.89      114.38      2.91 o 
  -4   2   5      123.03      128.17      2.95 o 
  -3   2   5      189.37      186.13      3.00 o 
  -2   2   5      628.62      757.20      5.18 o 
  -1   2   5      377.05      396.13      3.30 o 
   0   2   5      553.13      516.39      3.55 o 
   1   2   5     1358.34     1324.05      6.03 o 
   2   2   5     1680.28     1723.35      7.90 o 
   3   2   5      163.86      162.21      2.83 o 
   4   2   5        8.26        7.38      0.29 o 
   5   2   5       32.84       33.87      0.86 o 
   6   2   5        1.43        1.96      0.29 o 
   7   2   5       12.89       12.15      0.37 o 
  -7   3   5       10.98       13.13      0.37 o 
  -6   3   5       72.75       73.83      1.92 o 
  -5   3   5      180.41      172.07      3.94 o 
  -4   3   5       10.41       10.64      0.37 o 
  -3   3   5      191.11      223.67      3.45 o 
  -2   3   5      314.79      346.45      3.72 o 
  -1   3   5      969.52     1065.94      5.97 o 
   0   3   5      220.42      207.34      2.52 o 
   1   3   5      662.71      722.14      4.69 o 
   2   3   5      243.79      268.72      3.26 o 
   3   3   5       28.37       34.73      0.94 o 
   4   3   5      122.65       98.95      2.62 o 
   5   3   5      384.80      375.04      5.70 o 
   6   3   5      119.09      109.26      2.78 o 
   7   3   5        7.40        7.62      0.33 o 
  -7   4   5        1.38        0.61      0.82 o 
  -6   4   5       13.69       15.90      0.45 o 
  -5   4   5      158.66      163.29      3.97 o 
  -4   4   5       11.56       14.23      0.41 o 
  -3   4   5      175.15      178.86      3.32 o 
  -2   4   5       18.26       24.31      0.65 o 
  -1   4   5      111.91      140.45      2.38 o 
   0   4   5       87.02       89.01      1.84 o 
   1   4   5      448.69      454.78      4.08 o 
   2   4   5      203.63      184.04      2.88 o 
   3   4   5       52.00       48.44      1.27 o 
   4   4   5       41.32       40.16      0.90 o 
   5   4   5       62.77       59.51      1.43 o 
   6   4   5       20.29       18.31      0.53 o 
   7   4   5        5.48        5.79      0.29 o 
  -7   5   5        1.13        1.30      0.20 o 
  -6   5   5        2.52        2.40      0.29 o 
  -5   5   5      110.30      106.65      2.70 o 
  -4   5   5        0.21        0.16      0.29 o 
  -3   5   5      162.73      167.56      3.36 o 
  -2   5   5       13.08       14.76      0.37 o 
  -1   5   5       40.31       37.77      1.02 o 
   0   5   5      105.63      105.26      2.25 o 
   1   5   5       13.07       12.28      0.29 o 
   2   5   5       74.84       76.70      1.92 o 
   3   5   5       54.16       59.95      1.47 o 
   4   5   5       16.88       14.56      0.41 o 
   5   5   5       40.95       48.94      1.18 o 
   6   5   5       27.09       23.25      0.61 o 
   7   5   5       10.85        8.85      0.29 o 
  -7   6   5        0.31       -0.69      0.69 o 
  -6   6   5        3.12        3.18      0.29 o 
  -5   6   5        1.08        1.26      0.29 o 
  -4   6   5      205.76      191.18      4.19 o 
  -3   6   5       11.01       12.68      0.37 o 
  -2   6   5       27.28       35.50      0.90 o 
  -1   6   5      585.63      609.13      5.76 o 
   0   6   5       16.66       13.87      0.33 o 
   1   6   5       15.00       20.02      0.57 o 
   2   6   5       19.01       15.05      0.45 o 
   3   6   5       85.46       82.62      2.13 o 
   4   6   5       81.29       80.43      2.00 o 
   5   6   5       35.12       37.09      0.90 o 
   6   6   5        2.98        2.69      0.29 o 
   7   6   5        0.42        0.20      0.16 o 
  -7   7   5        8.46        6.40      0.20 o 
  -6   7   5       21.75       22.80      0.61 o 
  -5   7   5        7.68        8.48      0.37 o 
  -4   7   5       32.59       32.32      0.78 o 
  -3   7   5        7.64        8.11      0.33 o 
  -2   7   5        7.52        7.01      0.29 o 
  -1   7   5       41.60       42.05      1.06 o 
   0   7   5      320.78      278.80      4.08 o 
   1   7   5       72.13       73.73      1.84 o 
   2   7   5       47.64       42.99      1.10 o 
   3   7   5        9.63        9.38      0.37 o 
   4   7   5       15.81       17.45      0.45 o 
   5   7   5       45.49       47.64      1.10 o 
   6   7   5        5.14        3.63      0.24 o 
  -6   8   5       12.24       12.60      0.33 o 
  -5   8   5       37.42       41.63      1.02 o 
  -4   8   5       44.70       44.82      1.10 o 
  -3   8   5       22.52       21.41      0.57 o 
  -2   8   5      152.59      135.54      3.36 o 
  -1   8   5      441.87      427.96      5.59 o 
   0   8   5       24.61       26.56      0.65 o 
   1   8   5      299.50      284.82      4.57 o 
   2   8   5      199.78      200.02      3.98 o 
   3   8   5      224.79      199.13      4.19 o 
   4   8   5       50.17       44.01      1.14 o 
   5   8   5        4.06        4.85      0.29 o 
   6   8   5        0.14       -0.24      0.65 o 
  -6   9   5        9.99        9.01      0.24 o 
  -5   9   5       67.57       68.07      1.72 o 
  -4   9   5       60.56       58.20      1.51 o 
  -3   9   5      121.55      112.21      2.78 o 
  -2   9   5       28.32       29.01      0.78 o 
  -1   9   5      136.22      129.68      3.15 o 
   0   9   5      196.41      194.28      3.94 o 
   1   9   5      228.16      225.12      4.31 o 
   2   9   5       60.10       57.83      1.51 o 
   3   9   5      166.43      156.77      3.73 o 
   4   9   5       60.56       60.81      1.47 o 
   5   9   5       13.37       11.09      0.33 o 
   6   9   5        4.70        4.48      0.20 o 
  -5  10   5       13.46       14.19      0.33 o 
  -4  10   5       14.22       14.44      0.41 o 
  -3  10   5       27.23       24.19      0.61 o 
  -2  10   5        1.37        0.20      0.94 o 
  -1  10   5      115.34      111.33      2.82 o 
   0  10   5       41.28       36.41      0.90 o 
   1  10   5      105.85      121.15      2.90 o 
   2  10   5       71.57       73.50      1.92 o 
   5  10   5        4.55        4.61      0.24 o 
  -5  11   5       13.83       12.52      0.33 o 
  -4  11   5       35.22       33.30      0.82 o 
  -3  11   5       14.67       13.46      0.37 o 
  -2  11   5        3.16        3.30      0.29 o 
   0  11   5        0.27        0.29      0.86 o 
   1  11   5      124.80      107.40      2.95 o 
  -4  12   5        3.40        2.77      0.16 o 
  -3  12   5        9.28        8.68      0.29 o 
  -2  12   5       12.15       10.52      0.33 o 
  -2  13   5        2.58        2.81      0.20 o 
  -2 -13   6        2.57        1.71      0.16 o 
  -1 -13   6        7.21        7.54      0.24 o 
   0 -13   6       23.65       26.44      0.65 o 
   1 -13   6        4.08        3.30      0.20 o 
   2 -13   6       12.80       13.87      0.37 o 
  -3 -12   6        3.74        4.77      0.24 o 
  -2 -12   6        1.51        2.45      0.24 o 
  -1 -12   6        2.93        3.91      0.29 o 
   0 -12   6       11.50       12.03      0.37 o 
   1 -12   6       18.92       24.43      0.61 o 
   2 -12   6       10.07        9.21      0.29 o 
   3 -12   6        6.52        8.19      0.24 o 
  -4 -11   6        2.33        2.36      0.20 o 
  -3 -11   6        2.76        3.51      0.29 o 
  -2 -11   6       63.14       65.68      1.80 o 
  -1 -11   6       25.15       26.52      0.69 o 
   0 -11   6        9.62       11.21      0.37 o 
   1 -11   6        0.94        1.43      0.29 o 
   2 -11   6        2.89        3.67      0.29 o 
   3 -11   6        7.15        6.81      0.29 o 
   4 -11   6        7.13        6.65      0.24 o 
  -5 -10   6        2.32        2.61      0.20 o 
  -4 -10   6       14.88       14.23      0.41 o 
  -3 -10   6       22.44       22.84      0.65 o 
  -2 -10   6       11.23       12.56      0.41 o 
  -1 -10   6       19.99       23.90      0.57 o 
   0 -10   6       78.90       88.72      2.21 o 
   1 -10   6       15.85       15.82      0.45 o 
   2 -10   6       19.84       25.12      0.69 o 
   3 -10   6       18.66       20.15      0.53 o 
   4 -10   6       14.82       17.25      0.41 o 
   5 -10   6       10.43       13.09      0.29 o 
  -6  -9   6        0.23       -0.16      0.57 o 
  -5  -9   6        7.54        6.69      0.29 o 
  -4  -9   6      148.34      147.72      3.56 o 
  -3  -9   6      156.13      168.72      3.97 o 
  -2  -9   6       37.07       40.07      0.98 o 
  -1  -9   6       41.58       41.30      0.98 o 
   0  -9   6      781.93      832.40      8.58 o 
   1  -9   6       79.84       78.51      2.00 o 
   2  -9   6       94.56       94.82      2.53 o 
   3  -9   6       50.31       53.93      1.35 o 
   4  -9   6       65.56       65.28      1.72 o 
   5  -9   6       12.54       14.64      0.37 o 
  -6  -8   6        4.56        5.14      0.24 o 
  -5  -8   6       18.32       16.27      0.41 o 
  -4  -8   6       62.30       65.06      1.55 o 
  -3  -8   6      137.91      121.61      3.07 o 
  -2  -8   6      139.07      136.57      3.44 o 
  -1  -8   6      466.99      457.52      6.05 o 
   0  -8   6      517.95      575.47      6.72 o 
   1  -8   6      605.04      614.56      7.07 o 
   2  -8   6       74.42       84.21      2.12 o 
   3  -8   6      471.42      476.02      6.75 o 
   4  -8   6       38.87       39.18      0.90 o 
   5  -8   6       34.62       37.62      0.90 o 
   6  -8   6        5.09        4.57      0.20 o 
  -6  -7   6       10.59       10.03      0.33 o 
  -5  -7   6       21.11       19.25      0.53 o 
  -4  -7   6        8.62        7.26      0.37 o 
  -3  -7   6       71.93       77.34      1.92 o 
  -2  -7   6      127.36      123.85      3.07 o 
  -1  -7   6       63.33       60.26      1.43 o 
   0  -7   6      288.71      288.65      4.41 o 
   1  -7   6       29.19       32.11      0.82 o 
   2  -7   6       59.28       55.18      1.39 o 
   3  -7   6       16.47       18.72      0.45 o 
   4  -7   6        9.87       10.93      0.41 o 
   5  -7   6        3.21        3.83      0.29 o 
   6  -7   6        5.52        5.83      0.29 o 
  -7  -6   6        1.25        0.94      0.20 o 
  -6  -6   6       17.07       16.48      0.41 o 
  -5  -6   6       16.71       18.27      0.45 o 
  -4  -6   6       28.08       31.86      0.82 o 
  -3  -6   6      273.33      271.28      4.53 o 
  -2  -6   6      127.17      128.02      2.91 o 
  -1  -6   6       21.17       18.15      0.41 o 
   0  -6   6      114.59      135.03      2.78 o 
   1  -6   6        1.48        0.73      0.20 o 
   2  -6   6       22.04       19.95      0.49 o 
   3  -6   6       39.93       45.35      1.10 o 
   4  -6   6      124.22      124.87      3.11 o 
   5  -6   6       60.49       63.14      1.63 o 
   6  -6   6        6.21        8.48      0.33 o 
   7  -6   6        4.09        2.94      0.16 o 
  -7  -5   6       10.41       10.44      0.29 o 
  -6  -5   6       15.40       17.66      0.45 o 
  -5  -5   6       44.17       39.67      1.06 o 
  -4  -5   6       93.40       87.09      2.29 o 
  -3  -5   6       11.64       12.52      0.33 o 
  -2  -5   6       70.31       64.25      1.68 o 
  -1  -5   6       35.48       35.43      0.90 o 
   0  -5   6       13.07       10.03      0.29 o 
   1  -5   6      356.00      372.13      4.30 o 
   2  -5   6       50.56       55.42      1.39 o 
   3  -5   6       45.31       40.82      0.98 o 
   4  -5   6        2.37        3.63      0.33 o 
   5  -5   6       39.08       38.73      0.90 o 
   6  -5   6       44.91       47.88      1.14 o 
   7  -5   6        0.98        0.24      0.20 o 
  -7  -4   6        6.68        7.30      0.29 o 
  -6  -4   6       54.41       50.10      1.22 o 
  -5  -4   6       64.08       61.06      1.51 o 
  -4  -4   6       22.35       19.82      0.49 o 
  -3  -4   6       32.57       34.85      0.86 o 
  -2  -4   6      321.20      329.72      3.97 o 
  -1  -4   6      651.45      687.22      5.29 o 
   0  -4   6      294.80      272.85      3.27 o 
   1  -4   6      798.32      883.46      6.13 o 
   2  -4   6       40.19       45.28      1.18 o 
   3  -4   6      142.32      143.96      3.07 o 
   4  -4   6       46.92       38.99      0.98 o 
   5  -4   6       12.83       16.27      0.45 o 
   6  -4   6        8.72       11.17      0.37 o 
   7  -4   6       14.06       12.80      0.33 o 
  -7  -3   6        4.20        4.36      0.24 o 
  -6  -3   6       15.81       15.66      0.45 o 
  -5  -3   6      209.10      191.36      4.19 o 
  -4  -3   6      206.65      215.71      3.94 o 
  -3  -3   6       46.07       38.59      0.98 o 
  -2  -3   6      135.10      122.42      2.38 o 
  -1  -3   6     3386.37     3884.51     36.32 o 
   0  -3   6      684.19      723.70      4.86 o 
   1  -3   6      599.61      679.45      4.95 o 
   2  -3   6     1185.53     1261.66      7.55 o 
   3  -3   6       25.80       24.23      0.57 o 
   4  -3   6       70.13       70.44      1.80 o 
   5  -3   6       87.16       98.88      2.33 o 
   6  -3   6        4.14        6.03      0.33 o 
   7  -3   6       21.39       21.05      0.49 o 
  -7  -2   6       17.60       18.11      0.45 o 
  -6  -2   6       26.39       22.11      0.57 o 
  -5  -2   6      122.98      109.28      2.58 o 
  -4  -2   6       73.48       70.83      1.72 o 
  -3  -2   6      612.41      594.77      5.48 o 
  -2  -2   6     1732.61     1751.39      8.33 o 
  -1  -2   6      991.90      951.40      5.41 o 
   0  -2   6      784.08      761.19      4.69 o 
   1  -2   6      124.56      139.32      2.17 o 
   2  -2   6      812.56      874.43      5.93 o 
   3  -2   6      304.37      287.93      3.92 o 
   4  -2   6        7.21        3.87      0.29 o 
   5  -2   6       51.64       45.89      1.14 o 
   6  -2   6      145.42      143.15      3.60 o 
   7  -2   6        8.29       11.01      0.33 o 
  -8  -1   6        3.97        3.34      0.20 o 
  -7  -1   6        6.01        6.20      0.29 o 
  -6  -1   6       14.83       12.68      0.41 o 
  -5  -1   6       10.92       11.58      0.37 o 
  -4  -1   6      141.55      148.94      3.20 o 
  -3  -1   6      223.30      214.64      3.21 o 
  -2  -1   6      187.51      205.08      2.72 o 
  -1  -1   6      188.29      202.40      2.39 o 
   0  -1   6        9.70        8.73      0.24 o 
   1  -1   6      732.97      752.75      4.67 o 
   2  -1   6       10.79       11.09      0.33 o 
   3  -1   6       93.34       85.15      2.13 o 
   4  -1   6       40.82       44.86      1.06 o 
   5  -1   6      272.98      291.75      5.02 o 
   6  -1   6       59.15       54.93      1.31 o 
   7  -1   6       10.38       10.36      0.33 o 
  -8   0   6        2.29        2.40      0.20 o 
  -7   0   6        8.74        9.74      0.33 o 
  -6   0   6      105.73      111.50      2.78 o 
  -5   0   6       45.71       45.72      1.10 o 
  -4   0   6      154.42      157.63      3.24 o 
  -3   0   6        8.88        7.95      0.29 o 
  -2   0   6      581.67      559.86      4.41 o 
  -1   0   6     3057.05     3061.05     28.53 o 
   0   0   6     1388.22     1389.99      5.94 o 
   1   0   6       83.27       76.23      1.52 o 
   2   0   6        0.04       -0.16      0.57 o 
   3   0   6      266.30      255.73      3.54 o 
   4   0   6       60.12       59.07      1.51 o 
   5   0   6       26.20       25.62      0.65 o 
   6   0   6        0.94        3.10      0.29 o 
   7   0   6        4.46        3.63      0.24 o 
  -8   1   6        4.00        3.42      0.20 o 
  -7   1   6        5.98        6.16      0.29 o 
  -6   1   6       15.01       13.09      0.41 o 
  -5   1   6       10.86       13.25      0.37 o 
  -4   1   6      140.67      152.67      3.24 o 
  -3   1   6      223.13      219.95      3.29 o 
  -2   1   6      186.79      218.73      2.80 o 
  -1   1   6      189.05      199.28      2.39 o 
   0   1   6        9.78        8.89      0.24 o 
   1   1   6      732.86      700.03      4.46 o 
   2   1   6       10.60       12.07      0.29 o 
   3   1   6       93.17       79.38      1.96 o 
   4   1   6       41.12       39.27      0.94 o 
   5   1   6      272.59      277.02      4.81 o 
   6   1   6       59.17       54.85      1.43 o 
   7   1   6       10.40       10.76      0.37 o 
  -7   2   6       17.64       18.23      0.49 o 
  -6   2   6       26.66       23.13      0.61 o 
  -5   2   6      122.78      120.82      2.99 o 
  -4   2   6       73.67       76.87      1.84 o 
  -3   2   6      611.90      610.22      5.60 o 
  -2   2   6     1734.84     1938.48      8.86 o 
  -1   2   6      987.61     1145.12      6.01 o 
   0   2   6      782.50      750.47      4.60 o 
   1   2   6      125.45      141.18      2.09 o 
   2   2   6      808.79      812.03      5.59 o 
   3   2   6      305.53      261.45      3.67 o 
   4   2   6        7.11        4.53      0.24 o 
   5   2   6       51.57       51.16      1.22 o 
   6   2   6      145.04      139.29      3.44 o 
   7   2   6        8.20        9.58      0.33 o 
  -7   3   6        4.22        3.99      0.24 o 
  -6   3   6       15.75       14.88      0.45 o 
  -5   3   6      209.23      200.52      4.31 o 
  -4   3   6      206.50      207.21      3.90 o 
  -3   3   6       46.69       46.88      1.14 o 
  -2   3   6      134.96      131.03      2.54 o 
  -1   3   6     3388.29     3898.62     37.12 o 
   0   3   6      684.35      728.48      4.94 o 
   1   3   6      598.42      607.87      4.58 o 
   2   3   6     1190.21     1260.48      7.34 o 
   3   3   6       25.83       22.52      0.57 o 
   4   3   6       69.81       68.77      1.80 o 
   5   3   6       86.54       81.92      1.96 o 
   6   3   6        4.14        6.20      0.37 o 
   7   3   6       21.32       20.93      0.53 o 
  -7   4   6        6.69        6.93      0.29 o 
  -6   4   6       54.29       48.39      1.18 o 
  -5   4   6       64.23       61.80      1.51 o 
  -4   4   6       21.99       20.44      0.49 o 
  -3   4   6       33.26       29.14      0.69 o 
  -2   4   6      320.66      333.34      4.05 o 
  -1   4   6      648.24      703.41      5.46 o 
   0   4   6      295.27      265.42      3.27 o 
   1   4   6      799.30      796.68      5.62 o 
   2   4   6       40.59       44.91      1.10 o 
   3   4   6      143.36      134.25      2.91 o 
   4   4   6       46.95       35.56      0.98 o 
   5   4   6       12.72       16.19      0.45 o 
   6   4   6        8.92        9.38      0.37 o 
   7   4   6       13.89       12.44      0.33 o 
  -7   5   6       10.38        9.54      0.29 o 
  -6   5   6       15.55       17.45      0.49 o 
  -5   5   6       44.02       41.39      0.98 o 
  -4   5   6       93.71       91.31      2.25 o 
  -3   5   6       11.90       13.82      0.37 o 
  -2   5   6       70.27       71.36      1.80 o 
  -1   5   6       35.47       32.86      0.86 o 
   0   5   6       13.10       10.64      0.29 o 
   1   5   6      356.56      341.44      3.97 o 
   2   5   6       50.61       54.56      1.39 o 
   3   5   6       45.79       39.76      1.06 o 
   4   5   6        2.25        3.34      0.29 o 
   5   5   6       39.22       35.06      0.86 o 
   6   5   6       44.84       45.39      1.06 o 
   7   5   6        0.99        0.29      0.16 o 
  -7   6   6        1.27        1.14      0.16 o 
  -6   6   6       17.19       15.66      0.41 o 
  -5   6   6       16.73       18.11      0.45 o 
  -4   6   6       27.78       28.15      0.69 o 
  -3   6   6      273.35      254.12      4.44 o 
  -2   6   6      127.66      117.29      2.83 o 
  -1   6   6       20.34       17.54      0.45 o 
   0   6   6      113.86      118.00      2.54 o 
   1   6   6        1.57        3.26      0.20 o 
   2   6   6       21.90       20.31      0.49 o 
   3   6   6       39.65       39.14      0.86 o 
   4   6   6      124.94      119.51      2.91 o 
   5   6   6       60.10       56.28      1.51 o 
   6   6   6        6.14        7.75      0.29 o 
   7   6   6        4.07        3.10      0.16 o 
  -6   7   6       10.67        9.50      0.33 o 
  -5   7   6       21.07       18.72      0.45 o 
  -4   7   6        8.81        7.13      0.37 o 
  -3   7   6       71.99       79.47      1.96 o 
  -2   7   6      127.42      111.94      2.78 o 
  -1   7   6       63.21       58.42      1.51 o 
   0   7   6      287.73      263.55      4.08 o 
   1   7   6       28.89       30.93      0.78 o 
   2   7   6       59.10       53.71      1.31 o 
   3   7   6       16.84       16.96      0.41 o 
   4   7   6        9.56        7.75      0.33 o 
   5   7   6        3.24        3.34      0.33 o 
   6   7   6        5.55        5.54      0.29 o 
  -6   8   6        4.48        4.93      0.24 o 
  -5   8   6       18.20       17.70      0.45 o 
  -4   8   6       62.46       66.08      1.59 o 
  -3   8   6      137.80      125.75      3.15 o 
  -2   8   6      137.34      123.46      2.99 o 
  -1   8   6      464.16      448.90      5.92 o 
   0   8   6      519.84      532.60      6.22 o 
   1   8   6      603.59      563.64      6.57 o 
   2   8   6       74.56       77.15      1.84 o 
   3   8   6      471.68      459.46      6.29 o 
   5   8   6       34.29       32.52      0.82 o 
   6   8   6        5.14        4.12      0.24 o 
  -6   9   6        0.22       -0.12      0.57 o 
  -5   9   6        7.51        7.09      0.29 o 
  -4   9   6      148.23      147.89      3.65 o 
  -3   9   6      156.30      136.93      3.56 o 
  -2   9   6       37.39       34.77      0.82 o 
  -1   9   6       41.47       37.63      0.94 o 
   0   9   6      782.43      761.52      7.91 o 
   1   9   6       80.03       76.71      2.00 o 
   2   9   6       94.32       95.31      2.41 o 
   3   9   6       50.62       53.52      1.27 o 
   5   9   6       12.59       12.60      0.33 o 
  -5  10   6        2.34        2.65      0.20 o 
  -4  10   6       14.59       13.50      0.37 o 
  -3  10   6       22.50       21.09      0.53 o 
  -2  10   6       11.32       10.32      0.37 o 
  -1  10   6       19.92       22.19      0.57 o 
   0  10   6       78.54       81.16      2.04 o 
   1  10   6       15.64       15.25      0.45 o 
   2  10   6       19.45       20.43      0.49 o 
   5  10   6       10.43       11.91      0.29 o 
  -4  11   6        2.32        2.77      0.20 o 
  -3  11   6        2.64        2.98      0.24 o 
  -2  11   6       63.27       55.88      1.43 o 
   0  11   6        9.71       10.40      0.37 o 
   1  11   6        0.99        0.69      0.98 o 
  -3  12   6        3.79        3.91      0.20 o 
  -2  12   6        1.62        2.24      0.24 o 
  -2  13   6        2.57        1.39      0.16 o 
  -2 -13   7       12.09       11.99      0.29 o 
  -1 -13   7       13.25       15.17      0.37 o 
   0 -13   7       66.09       71.00      1.80 o 
   1 -13   7       29.81       35.02      0.86 o 
   2 -13   7        7.31        7.99      0.20 o 
  -3 -12   7       11.50       11.01      0.29 o 
  -2 -12   7        1.97        2.08      0.24 o 
  -1 -12   7       11.39       14.23      0.37 o 
   0 -12   7        4.89        4.08      0.29 o 
   1 -12   7       39.23       44.90      1.18 o 
   2 -12   7       10.45       10.76      0.33 o 
   3 -12   7        2.27        2.65      0.24 o 
  -4 -11   7       31.36       33.92      0.90 o 
  -3 -11   7        3.81        4.28      0.29 o 
  -2 -11   7       35.95       39.71      0.98 o 
  -1 -11   7       18.44       20.43      0.45 o 
   0 -11   7        7.29        8.76      0.37 o 
   1 -11   7       18.87       21.09      0.53 o 
   2 -11   7       24.06       25.54      0.65 o 
   3 -11   7        0.88        0.45      0.82 o 
   4 -11   7        1.68        1.71      0.24 o 
  -5 -10   7        5.19        6.20      0.24 o 
  -4 -10   7       10.02       10.40      0.33 o 
  -3 -10   7       31.28       31.91      0.86 o 
  -2 -10   7       14.85       14.31      0.45 o 
  -1 -10   7       26.27       27.58      0.73 o 
   0 -10   7        2.61        2.65      0.33 o 
   1 -10   7      108.86      120.10      2.90 o 
   2 -10   7       48.34       56.01      1.43 o 
   3 -10   7        4.34        3.99      0.29 o 
   4 -10   7       16.45       15.91      0.37 o 
   5 -10   7       14.31       13.91      0.29 o 
  -5  -9   7       19.47       21.41      0.53 o 
  -4  -9   7       29.89       31.99      0.82 o 
  -3  -9   7       54.32       57.16      1.43 o 
  -2  -9   7      274.30      302.89      5.43 o 
  -1  -9   7      147.12      166.62      4.01 o 
   0  -9   7      208.48      224.43      4.68 o 
   1  -9   7      121.11      137.46      3.31 o 
   2  -9   7      138.09      160.39      3.85 o 
   3  -9   7       15.59       15.29      0.45 o 
   4  -9   7       71.26       72.73      1.88 o 
   5  -9   7        0.96        1.63      0.24 o 
  -6  -8   7        3.94        4.16      0.20 o 
  -5  -8   7        5.00        4.73      0.29 o 
  -4  -8   7       38.46       35.75      0.94 o 
  -3  -8   7      170.38      185.36      4.22 o 
  -2  -8   7       46.93       53.40      1.27 o 
  -1  -8   7      225.14      225.37      4.52 o 
   0  -8   7       78.28       80.10      1.96 o 
   1  -8   7      338.61      358.59      5.69 o 
   2  -8   7       95.57      104.15      2.45 o 
   3  -8   7      174.90      178.62      4.30 o 
   4  -8   7       21.68       23.09      0.57 o 
   5  -8   7        1.97        1.83      0.24 o 
   6  -8   7        5.43        6.60      0.24 o 
  -6  -7   7        3.36        3.30      0.24 o 
  -5  -7   7        1.49        4.44      0.29 o 
  -4  -7   7      193.00      202.56      4.43 o 
  -3  -7   7       48.55       58.26      1.51 o 
  -2  -7   7       87.87       87.90      2.29 o 
  -1  -7   7       51.68       53.25      1.31 o 
   0  -7   7      569.89      614.98      6.78 o 
   1  -7   7       77.18       86.97      2.08 o 
   2  -7   7       21.86       23.74      0.61 o 
   3  -7   7      109.76      102.85      2.62 o 
   4  -7   7      255.39      269.86      5.18 o 
   5  -7   7       22.60       20.39      0.57 o 
   6  -7   7       18.68       19.58      0.57 o 
  -7  -6   7       13.44       14.76      0.33 o 
  -6  -6   7        7.18        8.72      0.33 o 
  -5  -6   7        4.41        4.36      0.33 o 
  -4  -6   7       41.15       48.32      1.22 o 
  -3  -6   7       26.59       24.23      0.61 o 
  -2  -6   7       10.76       13.21      0.33 o 
  -1  -6   7      100.69      107.32      2.66 o 
   0  -6   7      110.92      111.54      2.70 o 
   1  -6   7      236.49      235.26      3.95 o 
   2  -6   7       49.49       47.94      1.18 o 
   3  -6   7        4.97        4.36      0.33 o 
   4  -6   7       17.80       20.51      0.49 o 
   5  -6   7        9.01        9.09      0.37 o 
   6  -6   7       17.08       18.11      0.45 o 
  -7  -5   7        1.16        1.75      0.20 o 
  -6  -5   7       10.77       10.89      0.37 o 
  -5  -5   7       29.80       31.86      0.78 o 
  -4  -5   7       49.42       58.99      1.43 o 
  -3  -5   7       50.59       45.41      1.18 o 
  -2  -5   7       23.05       20.76      0.53 o 
  -1  -5   7       37.67       41.27      1.10 o 
   0  -5   7        0.11        0.61      0.20 o 
   1  -5   7       27.22       31.42      0.78 o 
   2  -5   7       19.54       21.17      0.49 o 
   3  -5   7       87.25       83.24      2.09 o 
   4  -5   7        3.06        3.63      0.33 o 
   5  -5   7       19.01       18.07      0.45 o 
   6  -5   7       11.43       15.09      0.41 o 
   7  -5   7       14.08       13.42      0.33 o 
  -7  -4   7        6.77        6.20      0.24 o 
  -6  -4   7       14.24       13.13      0.41 o 
  -5  -4   7      139.78      146.84      3.52 o 
  -4  -4   7       77.19       77.28      1.88 o 
  -3  -4   7       32.18       40.44      0.98 o 
  -2  -4   7      201.36      234.27      3.58 o 
  -1  -4   7      145.73      145.12      2.63 o 
   0  -4   7       90.56      106.20      2.25 o 
   1  -4   7     1019.63      978.09      6.89 o 
   2  -4   7      120.02      133.02      2.78 o 
   3  -4   7       59.37       71.32      1.76 o 
   4  -4   7       54.20       66.40      1.59 o 
   5  -4   7       69.26       72.39      1.84 o 
   6  -4   7       47.63       50.26      1.14 o 
   7  -4   7        6.86        7.34      0.29 o 
  -7  -3   7       25.86       26.03      0.65 o 
  -6  -3   7        0.20       -0.04      0.98 o 
  -5  -3   7      186.23      174.27      4.10 o 
  -4  -3   7      129.87      128.78      3.23 o 
  -3  -3   7      241.97      240.31      3.83 o 
  -2  -3   7      247.04      245.10      3.42 o 
  -1  -3   7       51.16       61.57      1.51 o 
   0  -3   7     1385.66     1454.26      7.60 o 
   1  -3   7      365.04      354.17      3.90 o 
   2  -3   7      733.98      772.21      6.30 o 
   3  -3   7       80.66       75.92      1.92 o 
   4  -3   7       63.52       70.01      1.67 o 
   5  -3   7       81.27       68.46      1.76 o 
   6  -3   7       37.14       39.67      0.94 o 
   7  -3   7        2.60        2.69      0.24 o 
  -7  -2   7        5.05        3.87      0.24 o 
  -6  -2   7        9.46        8.56      0.37 o 
  -5  -2   7      222.40      223.31      4.52 o 
  -4  -2   7      497.08      496.33      6.10 o 
  -3  -2   7      101.17       89.87      2.29 o 
  -2  -2   7       56.81       71.96      1.51 o 
  -1  -2   7     2432.21     2585.27     10.02 o 
   0  -2   7      349.17      342.99      3.44 o 
   1  -2   7     1552.07     1643.90      7.98 o 
   2  -2   7      158.23      158.64      2.75 o 
   3  -2   7      175.91      185.88      3.37 o 
   4  -2   7      240.20      246.40      4.40 o 
   5  -2   7      209.08      211.71      4.47 o 
   6  -2   7        4.10        5.22      0.33 o 
   7  -2   7        0.99        1.63      0.24 o 
  -7  -1   7       13.62       13.25      0.37 o 
  -6  -1   7        7.23        7.66      0.37 o 
  -5  -1   7       74.39       70.40      1.84 o 
  -4  -1   7       89.78       89.76      2.21 o 
  -3  -1   7       75.51       74.25      1.84 o 
  -2  -1   7       51.90       41.59      1.06 o 
  -1  -1   7      616.30      639.33      4.63 o 
   0  -1   7      126.80      133.72      2.05 o 
   1  -1   7      229.44      268.88      3.05 o 
   2  -1   7      135.85      100.07      2.21 o 
   3  -1   7       91.33      104.97      2.54 o 
   4  -1   7       73.52       65.34      1.55 o 
   5  -1   7      107.82      116.62      2.90 o 
   6  -1   7       18.42       20.43      0.53 o 
   7  -1   7       14.18       13.70      0.37 o 
  -7   0   7        9.51        8.89      0.33 o 
  -6   0   7        3.88        4.57      0.33 o 
  -5   0   7      236.73      227.70      4.56 o 
  -4   0   7      197.78      209.95      3.86 o 
  -3   0   7      572.36      571.26      5.51 o 
  -2   0   7      142.60      129.18      2.34 o 
  -1   0   7      406.80      402.70      3.67 o 
   0   0   7      373.80      330.51      3.20 o 
   1   0   7       27.01       37.06      0.94 o 
   2   0   7       17.90       31.41      0.82 o 
   3   0   7      358.50      327.37      4.26 o 
   4   0   7       34.78       36.56      0.86 o 
   5   0   7      128.92      142.74      3.52 o 
   6   0   7        4.37        0.61      1.02 o 
   7   0   7        0.24       -0.20      0.77 o 
  -7   1   7       13.57       13.70      0.37 o 
  -6   1   7        7.35        7.54      0.37 o 
  -5   1   7       75.08       79.48      2.04 o 
  -4   1   7       89.56       88.00      2.21 o 
  -3   1   7       75.15       69.38      1.76 o 
  -2   1   7       52.52       45.03      1.14 o 
  -1   1   7      616.91      662.58      4.71 o 
   0   1   7      126.03      128.75      2.05 o 
   1   1   7      229.59      249.54      2.89 o 
   2   1   7      136.72      103.44      2.26 o 
   3   1   7       91.59       98.10      2.41 o 
   4   1   7       74.05       67.88      1.68 o 
   5   1   7      106.86      103.82      2.58 o 
   6   1   7       18.30       19.13      0.49 o 
   7   1   7       14.34       14.27      0.41 o 
  -7   2   7        5.05        3.47      0.29 o 
  -6   2   7        9.55        8.36      0.37 o 
  -5   2   7      223.45      229.73      4.64 o 
  -4   2   7      496.25      522.04      6.22 o 
  -3   2   7      100.86       99.81      2.50 o 
  -2   2   7       56.99       71.27      1.72 o 
  -1   2   7     2426.40     2576.10     10.10 o 
   0   2   7      350.93      344.43      3.40 o 
   1   2   7     1555.36     1451.42      7.36 o 
   2   2   7      158.69      145.76      2.59 o 
   3   2   7      174.84      154.39      3.00 o 
   4   2   7      240.30      222.19      4.07 o 
   5   2   7      208.98      194.06      4.23 o 
   6   2   7        4.14        5.95      0.33 o 
   7   2   7        0.98        1.47      0.24 o 
  -7   3   7       25.84       26.31      0.61 o 
  -6   3   7        0.21        0.08      0.94 o 
  -5   3   7      186.18      168.11      4.06 o 
  -4   3   7      130.41      138.52      3.40 o 
  -3   3   7      241.39      243.27      3.91 o 
  -2   3   7      247.97      251.13      3.54 o 
  -1   3   7       51.54       75.01      1.84 o 
   0   3   7     1388.80     1434.43      7.52 o 
   1   3   7      366.61      341.51      3.69 o 
   2   3   7      733.48      713.20      5.84 o 
   3   3   7       80.68       69.95      1.76 o 
   4   3   7       63.16       60.82      1.59 o 
   5   3   7       81.30       74.38      1.84 o 
   6   3   7       37.21       36.85      0.94 o 
   7   3   7        2.60        2.20      0.24 o 
  -7   4   7        6.82        5.59      0.29 o 
  -6   4   7       14.17       11.50      0.37 o 
  -5   4   7      140.83      132.19      3.40 o 
  -4   4   7       77.46       71.07      1.80 o 
  -3   4   7       31.65       38.97      0.98 o 
  -2   4   7      201.97      241.76      3.66 o 
  -1   4   7      144.92      149.38      2.71 o 
   0   4   7       89.41       98.78      2.17 o 
   1   4   7     1023.69      932.51      6.55 o 
   2   4   7      118.09      117.70      2.54 o 
   3   4   7       59.30       67.19      1.59 o 
   4   4   7       54.06       61.05      1.47 o 
   5   4   7       69.58       69.08      1.88 o 
   6   4   7       47.45       46.62      1.18 o 
   7   4   7        6.85        7.71      0.29 o 
  -7   5   7        1.15        0.73      0.20 o 
  -6   5   7       10.65       11.33      0.37 o 
  -5   5   7       29.85       29.82      0.78 o 
  -4   5   7       49.43       55.73      1.39 o 
  -3   5   7       50.47       44.42      1.14 o 
  -2   5   7       22.87       21.70      0.53 o 
  -1   5   7       37.48       37.19      0.94 o 
   0   5   7        0.14        1.83      0.24 o 
   1   5   7       26.93       32.64      0.78 o 
   2   5   7       19.31       19.13      0.49 o 
   3   5   7       87.40       79.89      1.96 o 
   4   5   7        3.00        2.40      0.29 o 
   5   5   7       18.87       16.39      0.41 o 
   6   5   7       11.50       12.93      0.37 o 
   7   5   7       14.18       11.95      0.29 o 
  -7   6   7       13.52       13.13      0.37 o 
  -6   6   7        7.19        8.19      0.33 o 
  -5   6   7        4.48        4.44      0.33 o 
  -4   6   7       41.54       41.67      1.10 o 
  -3   6   7       27.11       28.84      0.78 o 
  -2   6   7       10.87        9.91      0.33 o 
  -1   6   7      102.17       96.68      2.33 o 
   0   6   7      110.72      107.69      2.62 o 
   1   6   7      235.98      210.34      3.58 o 
   2   6   7       49.89       47.69      1.14 o 
   3   6   7        5.07        4.61      0.29 o 
   4   6   7       18.01       18.72      0.45 o 
   5   6   7        9.12        8.48      0.33 o 
   6   6   7       16.95       16.97      0.49 o 
  -6   7   7        3.32        3.34      0.24 o 
  -5   7   7        1.43        1.10      0.29 o 
  -4   7   7      193.01      195.10      4.31 o 
  -3   7   7       48.39       48.25      1.31 o 
  -2   7   7       87.83       80.58      2.09 o 
  -1   7   7       51.56       50.27      1.27 o 
   0   7   7      569.46      586.85      6.36 o 
   1   7   7       77.22       80.92      1.96 o 
   2   7   7       22.06       23.53      0.53 o 
   3   7   7      109.96       98.59      2.37 o 
   4   7   7      255.85      247.88      4.69 o 
   5   7   7       22.68       19.33      0.45 o 
   6   7   7       18.71       18.44      0.45 o 
  -6   8   7        3.99        4.24      0.20 o 
  -5   8   7        5.02        4.65      0.29 o 
  -4   8   7       38.51       34.28      0.90 o 
  -3   8   7      169.50      155.84      3.85 o 
  -2   8   7       47.03       46.29      1.14 o 
  -1   8   7      224.30      202.24      4.07 o 
   0   8   7       77.32       84.19      1.96 o 
   1   8   7      339.38      342.02      5.24 o 
   2   8   7       96.30       94.33      2.33 o 
   3   8   7      174.84      166.98      3.81 o 
   5   8   7        1.94        0.53      0.82 o 
   6   8   7        5.47        5.75      0.24 o 
  -5   9   7       19.48       20.76      0.49 o 
  -4   9   7       30.15       29.42      0.73 o 
  -3   9   7       54.45       48.43      1.22 o 
  -2   9   7      275.06      235.16      4.61 o 
  -1   9   7      146.52      130.62      3.32 o 
   0   9   7      208.82      196.64      4.10 o 
   1   9   7      121.54      112.70      2.86 o 
   2   9   7      138.07      152.97      3.69 o 
   3   9   7       15.63       14.80      0.41 o 
   5   9   7        0.95        0.24      0.73 o 
  -5  10   7        5.19        6.12      0.20 o 
  -4  10   7       10.20        9.05      0.33 o 
  -3  10   7       31.36       25.01      0.65 o 
  -2  10   7       14.69       10.64      0.37 o 
  -1  10   7       26.34       23.01      0.65 o 
   0  10   7        2.55        1.92      0.29 o 
   1  10   7      110.50      104.28      2.86 o 
   2  10   7       47.97       48.01      1.27 o 
   5  10   7       14.40       11.83      0.29 o 
  -4  11   7       31.27       28.73      0.78 o 
  -3  11   7        3.80        2.81      0.24 o 
  -2  11   7       35.75       26.20      0.73 o 
   0  11   7        7.21        7.01      0.33 o 
   1  11   7       18.68       18.72      0.49 o 
  -3  12   7       11.75        7.75      0.24 o 
  -2  12   7        2.00        1.51      0.20 o 
  -2  13   7       12.19        8.28      0.24 o 
  -1 -13   8        1.54        2.20      0.20 o 
   0 -13   8       18.10       21.33      0.57 o 
   1 -13   8        7.51        9.13      0.24 o 
  -3 -12   8        0.71        1.02      0.20 o 
  -2 -12   8        0.82        1.18      0.20 o 
  -1 -12   8        9.48       12.80      0.33 o 
   0 -12   8       15.72       16.64      0.37 o 
   1 -12   8        9.86       11.09      0.33 o 
   2 -12   8       48.90       52.97      1.31 o 
   3 -12   8        1.00        1.39      0.20 o 
  -4 -11   8        0.25        0.29      0.61 o 
  -3 -11   8        3.07        2.93      0.24 o 
  -2 -11   8       10.07        9.34      0.33 o 
  -1 -11   8       15.81       16.07      0.41 o 
   0 -11   8        0.66       -0.33      0.94 o 
   1 -11   8       11.68       12.48      0.37 o 
   2 -11   8       16.70       19.29      0.53 o 
   3 -11   8        1.90        2.00      0.24 o 
   4 -11   8       14.54       16.07      0.37 o 
  -5 -10   8        0.66        0.86      0.20 o 
  -4 -10   8        3.80        4.48      0.24 o 
  -3 -10   8       12.63       12.31      0.37 o 
  -2 -10   8       23.48       25.13      0.61 o 
  -1 -10   8       19.49       23.61      0.57 o 
   0 -10   8       11.73       11.78      0.41 o 
   1 -10   8        2.47        2.36      0.29 o 
   2 -10   8       26.55       28.43      0.65 o 
   3 -10   8       36.99       42.36      1.06 o 
   4 -10   8       10.22       12.15      0.33 o 
  -5  -9   8        2.06        2.08      0.20 o 
  -4  -9   8        0.86        0.90      0.24 o 
  -3  -9   8       52.82       54.43      1.35 o 
  -2  -9   8       97.94       99.00      2.58 o 
  -1  -9   8       73.39       77.22      1.92 o 
   0  -9   8       45.61       52.98      1.35 o 
   1  -9   8       71.54       74.44      1.76 o 
   2  -9   8        4.69        4.85      0.33 o 
   3  -9   8       10.00        8.56      0.37 o 
   4  -9   8        9.78       10.40      0.37 o 
   5  -9   8        3.46        3.95      0.24 o 
  -6  -8   8        0.32       -0.69      0.69 o 
  -5  -8   8        9.93       10.36      0.33 o 
  -4  -8   8        3.85        4.81      0.33 o 
  -3  -8   8      159.55      166.16      4.06 o 
  -2  -8   8       39.01       39.10      0.98 o 
  -1  -8   8      488.28      525.98      6.92 o 
   0  -8   8      795.71      866.90      8.79 o 
   1  -8   8      873.90      936.69      9.27 o 
   2  -8   8       42.91       40.65      0.94 o 
   3  -8   8        9.40        6.73      0.37 o 
   4  -8   8      164.97      166.50      4.02 o 
   5  -8   8        4.21        4.12      0.24 o 
   6  -8   8        3.53        3.34      0.20 o 
  -6  -7   8       11.87       11.42      0.33 o 
  -5  -7   8       22.91       24.51      0.65 o 
  -4  -7   8       21.87       19.99      0.57 o 
  -3  -7   8       51.05       46.91      1.22 o 
  -2  -7   8       41.65       41.51      0.98 o 
  -1  -7   8       95.87       88.66      2.25 o 
   0  -7   8      120.33      121.24      3.07 o 
   1  -7   8      201.50      222.63      4.31 o 
   2  -7   8      130.02      143.21      3.60 o 
   3  -7   8       47.76       49.64      1.27 o 
   4  -7   8       18.50       21.08      0.53 o 
   5  -7   8       14.61       14.72      0.41 o 
   6  -7   8        5.15        6.44      0.24 o 
  -6  -6   8       10.44       11.54      0.33 o 
  -5  -6   8       11.39       12.97      0.41 o 
  -4  -6   8       56.17       56.64      1.43 o 
  -3  -6   8       97.97       91.97      2.37 o 
  -2  -6   8      150.55      161.49      3.52 o 
  -1  -6   8       35.32       44.24      1.10 o 
   0  -6   8      118.64      123.51      2.99 o 
   1  -6   8       21.27       25.04      0.57 o 
   2  -6   8        3.89        6.20      0.33 o 
   3  -6   8        0.79        0.41      0.29 o 
   4  -6   8       27.84       29.70      0.78 o 
   5  -6   8        6.87        7.91      0.37 o 
   6  -6   8       44.71       52.22      1.31 o 
  -7  -5   8        0.69        1.10      0.20 o 
  -6  -5   8        7.78        7.91      0.33 o 
  -5  -5   8       79.37       82.96      2.04 o 
  -4  -5   8       29.81       32.07      0.86 o 
  -3  -5   8       10.99        9.87      0.33 o 
  -2  -5   8       49.10       49.37      1.18 o 
  -1  -5   8      110.94      107.12      2.62 o 
   0  -5   8       22.93       21.58      0.49 o 
   1  -5   8       21.04       27.08      0.69 o 
   2  -5   8      109.28      126.24      3.07 o 
   3  -5   8       13.87        9.42      0.33 o 
   4  -5   8        4.94        6.89      0.33 o 
   5  -5   8        2.09        1.83      0.29 o 
   6  -5   8       12.17       15.70      0.41 o 
   7  -5   8       16.98       15.38      0.45 o 
  -7  -4   8        4.54        4.04      0.24 o 
  -6  -4   8        3.68        4.32      0.29 o 
  -5  -4   8      118.26      118.83      2.95 o 
  -4  -4   8      221.59      215.07      4.35 o 
  -3  -4   8       53.84       54.15      1.35 o 
  -2  -4   8       22.32       21.70      0.53 o 
  -1  -4   8       93.42      114.81      2.54 o 
   0  -4   8      170.84      174.51      3.00 o 
   1  -4   8       21.67       21.50      0.49 o 
   2  -4   8       17.56       20.07      0.45 o 
   3  -4   8       67.51       84.04      2.04 o 
   4  -4   8       36.38       41.95      1.06 o 
   5  -4   8       17.01       19.17      0.53 o 
   6  -4   8       23.51       20.60      0.57 o 
   7  -4   8        6.74        8.32      0.24 o 
  -7  -3   8       14.12       15.86      0.37 o 
  -6  -3   8        3.74        4.48      0.33 o 
  -5  -3   8      155.90      149.50      3.69 o 
  -4  -3   8       18.03       22.15      0.57 o 
  -3  -3   8       75.12       80.36      2.00 o 
  -2  -3   8      341.54      382.44      4.55 o 
  -1  -3   8      252.50      254.51      3.46 o 
   0  -3   8     1512.06     1660.66      8.74 o 
   1  -3   8      296.82      314.17      3.88 o 
   2  -3   8        1.29        2.20      0.24 o 
   3  -3   8       98.10       96.13      2.33 o 
   4  -3   8      160.38      145.98      3.61 o 
   5  -3   8       56.12       60.27      1.55 o 
   6  -3   8       18.77       18.48      0.45 o 
   7  -3   8        4.98        5.63      0.24 o 
  -7  -2   8       24.53       24.27      0.61 o 
  -6  -2   8        6.55        7.79      0.33 o 
  -5  -2   8       50.65       52.14      1.31 o 
  -4  -2   8      417.57      403.54      5.71 o 
  -3  -2   8      166.03      150.74      3.16 o 
  -2  -2   8       63.79       64.08      1.59 o 
  -1  -2   8      115.80      131.58      2.42 o 
   0  -2   8      756.43      783.60      5.61 o 
   1  -2   8      801.50      854.73      6.17 o 
   2  -2   8      346.73      411.17      4.63 o 
   3  -2   8        5.34       12.07      0.33 o 
   4  -2   8       59.79       57.02      1.51 o 
   5  -2   8      263.51      291.98      5.30 o 
   6  -2   8       14.35       16.64      0.45 o 
   7  -2   8        8.43        9.70      0.29 o 
  -7  -1   8        5.12        5.05      0.29 o 
  -6  -1   8        9.40       10.52      0.37 o 
  -5  -1   8       61.95       59.83      1.51 o 
  -4  -1   8      124.61      121.47      3.07 o 
  -3  -1   8       20.83       25.45      0.61 o 
  -2  -1   8      180.83      183.76      2.96 o 
  -1  -1   8      249.70      262.82      3.22 o 
   0  -1   8      310.04      300.57      3.35 o 
   1  -1   8      172.51      158.41      2.59 o 
   2  -1   8      281.05      279.72      3.71 o 
   3  -1   8      131.65      142.72      3.03 o 
   4  -1   8       80.00       74.27      1.92 o 
   5  -1   8       28.71       33.74      0.82 o 
   6  -1   8       28.07       30.43      0.73 o 
   7  -1   8        6.83        6.77      0.29 o 
  -7   0   8        0.25       -0.73      0.77 o 
  -6   0   8       27.52       28.76      0.78 o 
  -5   0   8        0.76        1.51      0.29 o 
  -4   0   8      264.18      285.04      4.69 o 
  -3   0   8        6.13        3.10      0.24 o 
  -2   0   8      507.70      513.24      4.88 o 
  -1   0   8      564.41      554.01      4.61 o 
   0   0   8      963.19      993.59      6.02 o 
   1   0   8       60.65       68.39      1.72 o 
   2   0   8      147.82      124.12      2.46 o 
   3   0   8       85.94       94.14      2.37 o 
   4   0   8       21.40       19.82      0.49 o 
   5   0   8       68.15       76.96      2.00 o 
   6   0   8       16.96       20.02      0.45 o 
   7   0   8       11.84        9.01      0.29 o 
  -7   1   8        5.09        4.73      0.29 o 
  -6   1   8        9.35       10.31      0.37 o 
  -5   1   8       61.61       68.29      1.59 o 
  -4   1   8      124.93      136.41      3.32 o 
  -3   1   8       20.66       21.70      0.57 o 
  -2   1   8      180.48      180.18      2.96 o 
  -1   1   8      249.91      281.67      3.34 o 
   0   1   8      311.15      290.49      3.31 o 
   1   1   8      172.89      142.26      2.38 o 
   2   1   8      281.38      267.43      3.59 o 
   3   1   8      130.42      132.23      2.87 o 
   4   1   8       80.03       71.12      1.84 o 
   5   1   8       28.64       27.95      0.78 o 
   6   1   8       28.03       26.76      0.65 o 
   7   1   8        6.79        6.81      0.29 o 
  -7   2   8       24.52       23.01      0.53 o 
  -6   2   8        6.47        7.95      0.33 o 
  -5   2   8       50.53       51.85      1.35 o 
  -4   2   8      417.06      429.75      5.87 o 
  -3   2   8      164.57      155.82      3.16 o 
  -2   2   8       63.18       56.48      1.47 o 
  -1   2   8      115.73      139.16      2.46 o 
   0   2   8      754.75      744.04      5.40 o 
   1   2   8      800.22      775.58      5.79 o 
   2   2   8      349.66      401.38      4.47 o 
   3   2   8        5.47        4.04      0.24 o 
   4   2   8       59.08       53.22      1.35 o 
   5   2   8      263.75      277.18      5.02 o 
   6   2   8       14.65       14.84      0.41 o 
   7   2   8        8.55        9.54      0.29 o 
  -7   3   8       14.10       14.40      0.41 o 
  -6   3   8        3.74        4.97      0.29 o 
  -5   3   8      155.54      151.71      3.85 o 
  -4   3   8       17.98       21.08      0.57 o 
  -3   3   8       74.62       77.70      1.92 o 
  -2   3   8      340.94      383.26      4.59 o 
  -1   3   8      252.59      268.73      3.59 o 
   0   3   8     1508.11     1510.48      8.26 o 
   1   3   8      297.90      285.78      3.63 o 
   2   3   8        1.26        1.87      0.20 o 
   3   3   8       98.20       89.79      2.25 o 
   4   3   8      160.11      138.93      3.44 o 
   5   3   8       56.27       51.70      1.23 o 
   6   3   8       18.77       18.31      0.45 o 
   7   3   8        4.95        5.63      0.24 o 
  -7   4   8        4.53        4.61      0.24 o 
  -6   4   8        3.63        3.83      0.29 o 
  -5   4   8      117.77      109.25      2.70 o 
  -4   4   8      223.06      219.85      4.39 o 
  -3   4   8       53.15       60.89      1.47 o 
  -2   4   8       22.15       22.60      0.53 o 
  -1   4   8       93.97      108.02      2.45 o 
   0   4   8      171.63      166.35      2.91 o 
   1   4   8       21.81       20.32      0.53 o 
   2   4   8       17.89       16.68      0.41 o 
   3   4   8       67.06       70.39      1.76 o 
   4   4   8       36.23       38.60      0.90 o 
   5   4   8       17.18       18.92      0.49 o 
   6   4   8       23.28       22.72      0.53 o 
   7   4   8        6.69        7.09      0.24 o 
  -7   5   8        0.67       -0.49      0.69 o 
  -6   5   8        7.78        7.54      0.33 o 
  -5   5   8       78.96       76.75      1.92 o 
  -4   5   8       30.13       29.78      0.69 o 
  -3   5   8       10.95       12.03      0.37 o 
  -2   5   8       48.80       45.45      1.14 o 
  -1   5   8      111.55      106.68      2.58 o 
   0   5   8       22.84       19.58      0.49 o 
   1   5   8       21.19       23.98      0.57 o 
   2   5   8      108.82      110.00      2.70 o 
   3   5   8       13.58        7.58      0.33 o 
   4   5   8        4.89        6.56      0.33 o 
   5   5   8        2.03        1.83      0.29 o 
   6   5   8       12.16       13.58      0.33 o 
   7   5   8       16.91       13.99      0.41 o 
  -6   6   8       10.50       10.64      0.33 o 
  -5   6   8       11.31       10.03      0.37 o 
  -4   6   8       56.22       49.37      1.35 o 
  -3   6   8       97.81       88.99      2.21 o 
  -2   6   8      152.04      145.11      3.40 o 
  -1   6   8       35.43       40.04      0.98 o 
   0   6   8      119.72      121.55      2.91 o 
   1   6   8       21.09       23.09      0.61 o 
   2   6   8        3.78        5.71      0.29 o 
   3   6   8        0.77        0.61      0.24 o 
   4   6   8       27.95       28.48      0.69 o 
   5   6   8        6.79        7.22      0.33 o 
   6   6   8       44.74       50.18      1.18 o 
  -6   7   8       11.87       11.83      0.33 o 
  -5   7   8       22.76       22.11      0.53 o 
  -4   7   8       22.15       22.92      0.53 o 
  -3   7   8       50.93       46.01      1.10 o 
  -2   7   8       41.69       36.98      0.94 o 
  -1   7   8       95.49       76.02      1.96 o 
   0   7   8      120.77      122.43      2.99 o 
   1   7   8      201.55      194.47      3.82 o 
   2   7   8      130.21      125.36      3.07 o 
   3   7   8       47.03       46.82      1.14 o 
   5   7   8       14.67       12.85      0.37 o 
   6   7   8        5.13        5.42      0.24 o 
  -6   8   8        0.33        0.82      0.16 o 
  -5   8   8        9.95       11.13      0.37 o 
  -4   8   8        3.88        4.69      0.33 o 
  -3   8   8      158.82      136.49      3.48 o 
  -2   8   8       38.33       34.53      0.82 o 
  -1   8   8      488.53      454.14      6.21 o 
   0   8   8      796.21      756.17      7.91 o 
   1   8   8      875.58      868.68      8.52 o 
   2   8   8       42.48       38.86      0.94 o 
   3   8   8        9.60        7.71      0.37 o 
   5   8   8        4.31        3.63      0.24 o 
   6   8   8        3.55        2.49      0.16 o 
  -5   9   8        2.01        0.12      0.82 o 
  -4   9   8        0.88        0.82      0.24 o 
  -3   9   8       52.75       44.38      1.06 o 
  -2   9   8       97.88       78.35      1.96 o 
  -1   9   8       73.79       68.85      1.68 o 
   0   9   8       45.34       45.43      1.18 o 
   1   9   8       71.15       68.35      1.80 o 
   2   9   8        4.57        3.91      0.33 o 
   3   9   8        9.90        7.05      0.33 o 
   5   9   8        3.42        3.71      0.24 o 
  -5  10   8        0.68        0.98      0.16 o 
  -4  10   8        3.86        4.20      0.24 o 
  -3  10   8       12.43       10.56      0.37 o 
  -1  10   8       19.42       20.88      0.49 o 
   0  10   8       11.90       12.52      0.41 o 
   1  10   8        2.43        2.69      0.29 o 
   2  10   8       26.38       26.23      0.65 o 
  -4  11   8        0.27       -0.57      0.57 o 
  -3  11   8        3.09        2.36      0.24 o 
   0  11   8        0.66       -0.20      0.94 o 
   1  11   8       11.49       10.40      0.37 o 
   2  11   8       16.77       15.70      0.41 o 
  -3  12   8        0.77        1.18      0.16 o 
  -2 -12   9        1.32        2.04      0.24 o 
  -1 -12   9        3.27        3.87      0.24 o 
   0 -12   9        1.42        1.55      0.24 o 
   1 -12   9       24.60       29.01      0.73 o 
   2 -12   9       14.31       17.37      0.41 o 
  -4 -11   9        2.36        2.00      0.20 o 
  -3 -11   9        9.38        9.66      0.29 o 
  -2 -11   9       17.49       15.33      0.37 o 
  -1 -11   9       14.34       16.07      0.41 o 
   0 -11   9       19.04       20.76      0.61 o 
   1 -11   9        5.05        5.46      0.29 o 
   2 -11   9       35.59       37.18      0.86 o 
   3 -11   9        7.94        8.56      0.29 o 
  -4 -10   9       17.02       18.72      0.45 o 
  -3 -10   9        5.85        7.54      0.33 o 
  -2 -10   9       13.50       14.72      0.41 o 
  -1 -10   9       10.13        9.79      0.37 o 
   0 -10   9       61.47       75.27      1.84 o 
   1 -10   9       68.57       77.01      1.92 o 
   2 -10   9       31.85       34.60      0.86 o 
   3 -10   9       17.49       22.19      0.53 o 
   4 -10   9        0.75        1.35      0.24 o 
  -5  -9   9        1.80        2.04      0.24 o 
  -4  -9   9        7.65        7.54      0.33 o 
  -3  -9   9       13.50       13.99      0.41 o 
  -2  -9   9       19.36       20.64      0.53 o 
  -1  -9   9        1.39        3.18      0.33 o 
   0  -9   9        7.18        7.50      0.37 o 
   1  -9   9       95.10      106.19      2.70 o 
   2  -9   9        6.30        6.44      0.37 o 
   3  -9   9       46.11       52.95      1.31 o 
   4  -9   9        2.83        3.26      0.29 o 
   5  -9   9        7.40        6.93      0.24 o 
  -6  -8   9        4.47        3.18      0.20 o 
  -5  -8   9        4.76        5.46      0.29 o 
  -4  -8   9        9.45       10.64      0.37 o 
  -3  -8   9       49.90       50.75      1.31 o 
  -2  -8   9      157.43      168.89      4.18 o 
  -1  -8   9       12.07       17.33      0.49 o 
   0  -8   9       67.89       76.51      1.88 o 
   1  -8   9       96.38      114.37      2.78 o 
   2  -8   9       24.01       23.74      0.65 o 
   3  -8   9       16.79       19.57      0.49 o 
   4  -8   9        0.46        0.77      0.29 o 
   5  -8   9        3.75        3.34      0.24 o 
  -6  -7   9        1.95        1.79      0.24 o 
  -5  -7   9       14.48       13.38      0.37 o 
  -4  -7   9       50.51       49.28      1.35 o 
  -3  -7   9       89.39       85.15      2.13 o 
  -2  -7   9       15.50       15.25      0.45 o 
  -1  -7   9        4.59        4.52      0.33 o 
   0  -7   9       37.89       38.77      1.02 o 
   1  -7   9      272.76      267.16      4.94 o 
   2  -7   9       49.58       48.13      1.18 o 
   3  -7   9       13.46       14.80      0.45 o 
   4  -7   9        7.21        7.30      0.37 o 
   5  -7   9       35.03       29.55      0.69 o 
   6  -7   9        2.57        1.71      0.20 o 
  -6  -6   9        8.00        7.95      0.29 o 
  -5  -6   9       25.12       28.15      0.73 o 
  -4  -6   9       39.28       46.36      1.14 o 
  -3  -6   9       30.92       30.40      0.78 o 
  -2  -6   9       31.05       36.48      0.94 o 
  -1  -6   9       56.18       55.75      1.43 o 
   0  -6   9      258.16      267.43      4.57 o 
   1  -6   9      182.27      197.73      4.02 o 
   2  -6   9       34.47       42.07      1.10 o 
   3  -6   9        2.16        3.75      0.33 o 
   4  -6   9      107.64      110.89      2.99 o 
   5  -6   9       63.16       68.46      1.67 o 
   6  -6   9        2.83        3.18      0.24 o 
  -7  -5   9        8.86        9.58      0.24 o 
  -6  -5   9       56.09       59.51      1.39 o 
  -5  -5   9       69.34       76.76      1.88 o 
  -4  -5   9       73.61       76.24      2.00 o 
  -3  -5   9       65.59       58.50      1.39 o 
  -2  -5   9       13.79       14.60      0.37 o 
  -1  -5   9      160.19      178.81      3.53 o 
   0  -5   9        8.60        8.40      0.29 o 
   1  -5   9       29.97       32.19      0.82 o 
   2  -5   9       25.87       30.39      0.73 o 
   3  -5   9        5.40        7.42      0.33 o 
   4  -5   9       11.01        7.79      0.37 o 
   5  -5   9       16.51       16.56      0.49 o 
   6  -5   9        5.94        7.01      0.29 o 
  -7  -4   9        3.52        3.26      0.24 o 
  -6  -4   9        5.63        5.71      0.33 o 
  -5  -4   9       80.70       84.64      2.04 o 
  -4  -4   9       28.09       26.68      0.65 o 
  -3  -4   9      235.31      242.56      4.48 o 
  -2  -4   9        3.75        3.34      0.24 o 
  -1  -4   9       53.31       57.34      1.43 o 
   0  -4   9       16.89       17.54      0.45 o 
   1  -4   9      109.33      116.16      2.74 o 
   2  -4   9      146.07      162.19      3.44 o 
   3  -4   9       71.30       70.28      1.76 o 
   4  -4   9       14.32       13.37      0.41 o 
   5  -4   9       43.61       45.76      1.10 o 
   6  -4   9       12.03       13.82      0.41 o 
   7  -4   9       15.94       15.17      0.37 o 
  -7  -3   9        3.65        3.42      0.24 o 
  -6  -3   9        6.66        8.15      0.37 o 
  -5  -3   9       43.86       44.94      1.18 o 
  -4  -3   9      120.25      130.43      3.27 o 
  -3  -3   9      155.51      160.30      3.61 o 
  -2  -3   9       44.92       40.34      1.06 o 
  -1  -3   9       60.72       80.86      1.92 o 
   0  -3   9       77.70       80.47      2.04 o 
   1  -3   9       61.85       74.08      1.88 o 
   2  -3   9      118.24      123.57      2.95 o 
   3  -3   9        4.36        4.69      0.29 o 
   4  -3   9        6.03        6.28      0.33 o 
   5  -3   9       71.43       73.38      1.80 o 
   6  -3   9       29.33       35.74      0.82 o 
   7  -3   9        1.82        1.79      0.20 o 
  -7  -2   9        2.40        0.73      0.82 o 
  -6  -2   9       20.22       20.23      0.49 o 
  -5  -2   9        3.96        5.46      0.37 o 
  -4  -2   9       75.82       77.07      2.04 o 
  -3  -2   9       44.08       49.03      1.27 o 
  -2  -2   9       52.99       44.93      1.18 o 
  -1  -2   9      783.27      864.47      6.65 o 
   0  -2   9      177.31      196.21      3.12 o 
   1  -2   9       63.53       65.02      1.63 o 
   2  -2   9      275.64      299.17      4.29 o 
   3  -2   9        6.29        7.46      0.29 o 
   4  -2   9       13.39       12.60      0.41 o 
   5  -2   9       42.60       50.28      1.27 o 
   6  -2   9       11.68        9.91      0.37 o 
   7  -2   9        6.75        6.77      0.24 o 
  -7  -1   9       26.37       27.30      0.69 o 
  -6  -1   9        6.45        6.03      0.33 o 
  -5  -1   9       65.69       67.72      1.63 o 
  -4  -1   9      446.88      478.45      6.42 o 
  -3  -1   9      208.55      218.90      3.90 o 
  -2  -1   9      107.23      109.47      2.50 o 
  -1  -1   9      438.07      459.78      4.69 o 
   0  -1   9      234.12      240.21      3.30 o 
   1  -1   9      435.71      449.18      4.65 o 
   2  -1   9       75.97       80.21      2.04 o 
   3  -1   9       14.36       12.85      0.37 o 
   4  -1   9       69.48       58.46      1.43 o 
   5  -1   9       17.20       18.76      0.49 o 
   6  -1   9       58.56       61.38      1.55 o 
   7  -1   9        4.48        4.77      0.24 o 
  -7   0   9       14.12       11.50      0.33 o 
  -6   0   9        3.36        4.08      0.33 o 
  -5   0   9       51.39       46.71      1.14 o 
  -4   0   9        0.76        1.06      0.29 o 
  -3   0   9       99.88      116.76      2.86 o 
  -2   0   9      343.17      365.61      4.42 o 
  -1   0   9        0.33        0.86      0.20 o 
   0   0   9      497.56      490.01      4.71 o 
   1   0   9       45.40       31.49      0.78 o 
   2   0   9       32.31       42.32      1.02 o 
   3   0   9      254.24      268.21      4.28 o 
   4   0   9       98.97      102.45      2.62 o 
   5   0   9        3.41        1.83      0.29 o 
   6   0   9        1.72        2.81      0.29 o 
   7   0   9        0.05       -0.73      0.73 o 
  -7   1   9       26.42       26.07      0.65 o 
  -6   1   9        6.59        6.85      0.33 o 
  -5   1   9       65.96       68.83      1.67 o 
  -4   1   9      447.00      488.97      6.42 o 
  -3   1   9      207.80      229.82      3.98 o 
  -2   1   9      107.50      111.15      2.54 o 
  -1   1   9      437.94      457.25      4.61 o 
   0   1   9      234.75      222.96      3.13 o 
   1   1   9      435.24      421.47      4.44 o 
   2   1   9       75.92       71.05      1.80 o 
   3   1   9       14.26       11.54      0.33 o 
   4   1   9       70.01       63.86      1.51 o 
   5   1   9       16.93       18.72      0.45 o 
   6   1   9       58.71       57.75      1.43 o 
   7   1   9        4.44        4.04      0.24 o 
  -7   2   9        2.40        2.65      0.24 o 
  -6   2   9       20.34       19.78      0.53 o 
  -5   2   9        4.03        4.44      0.33 o 
  -4   2   9       75.90       83.90      2.08 o 
  -3   2   9       43.74       46.33      1.31 o 
  -2   2   9       53.52       49.14      1.18 o 
  -1   2   9      783.16      824.97      6.40 o 
   0   2   9      179.55      188.80      3.00 o 
   1   2   9       63.50       57.34      1.51 o 
   2   2   9      274.46      270.07      3.96 o 
   3   2   9        6.54        6.89      0.29 o 
   4   2   9       13.44       13.37      0.41 o 
   5   2   9       42.61       44.00      1.14 o 
   6   2   9       11.73        8.32      0.33 o 
   7   2   9        6.83        7.09      0.29 o 
  -7   3   9        3.68        3.91      0.24 o 
  -6   3   9        6.65        7.75      0.33 o 
  -5   3   9       44.04       45.63      1.18 o 
  -4   3   9      119.80      123.10      3.23 o 
  -3   3   9      155.45      161.37      3.52 o 
  -2   3   9       44.68       39.03      1.06 o 
  -1   3   9       60.55       71.14      1.80 o 
   0   3   9       78.17       76.83      1.96 o 
   1   3   9       61.57       70.61      1.84 o 
   2   3   9      118.84      112.15      2.62 o 
   3   3   9        4.44        5.01      0.29 o 
   4   3   9        6.12        6.44      0.33 o 
   5   3   9       71.85       64.84      1.68 o 
   6   3   9       29.02       30.19      0.73 o 
   7   3   9        1.79        1.55      0.20 o 
  -7   4   9        3.53        3.06      0.20 o 
  -6   4   9        5.57        5.99      0.29 o 
  -5   4   9       80.50       75.32      1.96 o 
  -4   4   9       28.44       23.62      0.65 o 
  -3   4   9      235.66      228.38      4.27 o 
  -2   4   9        3.81        5.34      0.24 o 
  -1   4   9       53.72       57.71      1.51 o 
   0   4   9       16.23       14.97      0.37 o 
   1   4   9      108.96       96.51      2.37 o 
   2   4   9      146.03      138.63      3.03 o 
   3   4   9       71.24       62.88      1.59 o 
   4   4   9       14.31       12.11      0.37 o 
   5   4   9       43.35       40.65      0.98 o 
   6   4   9       12.10       14.72      0.37 o 
   7   4   9       15.76       13.50      0.33 o 
  -7   5   9        8.86        8.11      0.24 o 
  -6   5   9       56.26       52.32      1.27 o 
  -5   5   9       69.17       68.43      1.59 o 
  -4   5   9       73.31       69.91      1.76 o 
  -3   5   9       65.81       51.84      1.35 o 
  -2   5   9       13.67       14.07      0.37 o 
  -1   5   9      160.09      166.55      3.32 o 
   0   5   9        8.44        9.99      0.29 o 
   1   5   9       29.97       29.26      0.65 o 
   2   5   9       25.96       27.37      0.65 o 
   3   5   9        5.43        6.93      0.33 o 
   4   5   9       10.95        6.89      0.33 o 
   5   5   9       16.29       13.29      0.37 o 
   6   5   9        5.82        5.95      0.29 o 
  -6   6   9        8.03        7.42      0.29 o 
  -5   6   9       25.02       26.72      0.69 o 
  -4   6   9       38.77       43.26      1.10 o 
  -3   6   9       30.87       25.99      0.61 o 
  -2   6   9       30.82       30.15      0.73 o 
  -1   6   9       55.79       45.66      1.10 o 
   0   6   9      259.29      246.25      4.24 o 
   1   6   9      181.44      150.46      3.36 o 
   2   6   9       34.44       36.93      0.90 o 
   3   6   9        2.02        0.24      1.02 o 
   4   6   9      107.79      110.69      2.74 o 
   5   6   9       63.17       61.92      1.55 o 
   6   6   9        2.79        2.36      0.20 o 
  -6   7   9        1.97        1.30      0.20 o 
  -5   7   9       14.42       13.42      0.37 o 
  -4   7   9       50.20       47.48      1.18 o 
  -3   7   9       89.71       79.84      1.96 o 
  -2   7   9       15.58       14.80      0.41 o 
  -1   7   9        4.65        4.40      0.29 o 
   0   7   9       37.65       40.20      1.06 o 
   1   7   9      273.35      238.28      4.36 o 
   2   7   9       49.03       41.97      1.10 o 
   3   7   9       13.53       13.95      0.41 o 
   5   7   9       35.03       27.95      0.65 o 
   6   7   9        2.54        2.04      0.20 o 
  -6   8   9        4.42        3.63      0.16 o 
  -5   8   9        4.76        4.69      0.29 o 
  -4   8   9        9.41        9.38      0.37 o 
  -3   8   9       50.01       44.87      1.06 o 
  -2   8   9      156.96      133.61      3.40 o 
  -1   8   9       12.60       14.03      0.41 o 
   0   8   9       67.54       59.56      1.55 o 
   1   8   9       97.15       95.23      2.29 o 
   2   8   9       24.02       20.52      0.53 o 
   3   8   9       16.93       16.64      0.45 o 
   5   8   9        3.84        2.61      0.24 o 
  -5   9   9        1.82        1.35      0.20 o 
  -4   9   9        7.73        6.32      0.29 o 
  -3   9   9       13.57       10.68      0.37 o 
  -1   9   9        1.36        0.82      1.02 o 
   0   9   9        6.94        7.09      0.33 o 
   1   9   9       94.81       86.52      2.33 o 
   2   9   9        6.40        5.26      0.33 o 
   3   9   9       46.07       43.39      1.10 o 
  -4  10   9       17.17       14.76      0.37 o 
  -3  10   9        5.89        6.16      0.29 o 
  -1  10   9       10.10        7.91      0.33 o 
   0  10   9       61.92       59.22      1.51 o 
   1  10   9       68.31       62.30      1.43 o 
   2  10   9       31.76       29.87      0.73 o 
  -4  11   9        2.35        1.75      0.16 o 
  -3  11   9        9.43        6.24      0.24 o 
   2  11   9       35.35       29.10      0.69 o 
  -2 -12  10        3.67        4.73      0.24 o 
  -1 -12  10        0.78        0.08      0.69 o 
   0 -12  10        1.80        1.63      0.24 o 
   1 -12  10        5.96        6.36      0.29 o 
   2 -12  10        4.24        5.46      0.24 o 
  -3 -11  10        7.86        9.13      0.24 o 
  -2 -11  10        4.56        5.05      0.29 o 
  -1 -11  10        6.80        6.97      0.29 o 
   0 -11  10        8.88        8.89      0.33 o 
   1 -11  10       14.75       16.23      0.41 o 
   2 -11  10        9.58       11.78      0.33 o 
   3 -11  10       10.02       10.40      0.29 o 
  -4 -10  10        1.33        1.26      0.24 o 
  -3 -10  10       18.45       17.50      0.45 o 
  -2 -10  10        3.96        4.85      0.29 o 
  -1 -10  10        5.35        4.24      0.33 o 
   0 -10  10        6.24        6.64      0.33 o 
   1 -10  10       36.09       40.93      0.94 o 
   2 -10  10       24.32       25.94      0.69 o 
   3 -10  10        6.57        8.89      0.29 o 
   4 -10  10        0.24       -0.12      0.61 o 
  -5  -9  10        1.43        1.43      0.20 o 
  -4  -9  10        4.37        6.20      0.29 o 
  -3  -9  10        0.49       -0.98      0.98 o 
  -2  -9  10        1.91        1.92      0.29 o 
  -1  -9  10       19.68       20.68      0.53 o 
   0  -9  10       31.94       34.31      0.90 o 
   1  -9  10        6.56        6.11      0.37 o 
   2  -9  10       21.40       24.72      0.57 o 
   3  -9  10        8.67       10.19      0.37 o 
   4  -9  10        7.90        8.36      0.29 o 
   5  -9  10       11.40        9.46      0.24 o 
  -5  -8  10        2.18        2.36      0.24 o 
  -4  -8  10        9.20        9.30      0.37 o 
  -3  -8  10        9.91        8.64      0.37 o 
  -2  -8  10       76.57       86.46      2.17 o 
  -1  -8  10       66.02       68.62      1.72 o 
   0  -8  10       65.29       74.22      1.76 o 
   1  -8  10      176.48      181.71      4.26 o 
   2  -8  10       21.62       21.90      0.53 o 
   3  -8  10       10.33       10.89      0.37 o 
   4  -8  10       21.08       24.55      0.61 o 
   5  -8  10        9.04        8.60      0.29 o 
  -6  -7  10        0.61        0.69      0.20 o 
  -5  -7  10       17.19       17.01      0.41 o 
  -4  -7  10        9.76        9.87      0.37 o 
  -3  -7  10       20.88       20.39      0.49 o 
  -2  -7  10       76.50       82.05      2.04 o 
  -1  -7  10       12.76       13.58      0.41 o 
   0  -7  10       58.51       61.54      1.51 o 
   1  -7  10       51.20       49.32      1.14 o 
   2  -7  10       40.97       48.20      1.10 o 
   3  -7  10       17.11       12.52      0.41 o 
   4  -7  10       21.54       26.92      0.69 o 
   5  -7  10       21.27       24.76      0.65 o 
   6  -7  10        6.46        5.06      0.20 o 
  -6  -6  10        6.13        6.40      0.24 o 
  -5  -6  10       15.22       16.47      0.45 o 
  -4  -6  10      125.52      129.01      3.27 o 
  -3  -6  10       37.23       43.18      1.06 o 
  -2  -6  10       37.52       45.75      1.06 o 
  -1  -6  10      129.31      142.07      3.48 o 
   0  -6  10      255.49      251.46      4.56 o 
   1  -6  10      125.95      121.87      3.19 o 
   2  -6  10       29.90       28.93      0.69 o 
   3  -6  10       47.76       45.44      1.22 o 
   4  -6  10       21.92       20.39      0.49 o 
   5  -6  10       15.30       16.64      0.41 o 
   6  -6  10        0.95        2.49      0.20 o 
  -6  -5  10        0.71        0.24      0.24 o 
  -5  -5  10        7.23        8.40      0.37 o 
  -4  -5  10      108.53      117.52      2.99 o 
  -3  -5  10       22.15       22.88      0.57 o 
  -2  -5  10        2.99        3.26      0.29 o 
  -1  -5  10       16.84       19.62      0.53 o 
   0  -5  10      139.43      149.11      3.40 o 
   1  -5  10        1.22        1.55      0.29 o 
   2  -5  10       59.98       54.24      1.43 o 
   3  -5  10        5.55        7.22      0.33 o 
   4  -5  10        7.37       10.56      0.41 o 
   5  -5  10       12.96       13.62      0.41 o 
   6  -5  10        0.83        1.83      0.20 o 
  -7  -4  10        7.94        6.69      0.24 o 
  -6  -4  10        9.64        9.95      0.33 o 
  -5  -4  10        8.41        9.17      0.37 o 
  -4  -4  10       42.94       45.31      1.18 o 
  -3  -4  10       95.65      107.55      2.74 o 
  -2  -4  10        4.88        5.10      0.29 o 
  -1  -4  10       52.79       62.40      1.51 o 
   0  -4  10        6.39        7.17      0.29 o 
   1  -4  10       33.43       32.16      0.82 o 
   2  -4  10      104.59      122.28      2.95 o 
   3  -4  10        9.00       11.70      0.37 o 
   4  -4  10        1.69        3.14      0.29 o 
   5  -4  10       16.51       15.01      0.45 o 
   6  -4  10       33.00       32.57      0.82 o 
  -7  -3  10       11.61       10.44      0.29 o 
  -6  -3  10        6.09        4.65      0.29 o 
  -5  -3  10       27.46       30.11      0.86 o 
  -4  -3  10        3.67        3.75      0.33 o 
  -3  -3  10       46.18       51.19      1.22 o 
  -2  -3  10       50.86       60.56      1.51 o 
  -1  -3  10       30.29       28.03      0.69 o 
   0  -3  10       41.63       49.32      1.27 o 
   1  -3  10       51.15       50.35      1.27 o 
   2  -3  10      158.00      147.05      3.28 o 
   3  -3  10       33.98       36.89      0.86 o 
   4  -3  10       21.97       21.09      0.53 o 
   5  -3  10        2.00       -0.41      1.10 o 
   6  -3  10        6.13        8.72      0.33 o 
   7  -3  10        6.84        6.28      0.20 o 
  -7  -2  10       15.87       15.58      0.45 o 
  -6  -2  10        0.23        0.16      0.24 o 
  -5  -2  10       16.86       16.48      0.45 o 
  -4  -2  10      220.69      216.70      4.43 o 
  -3  -2  10        3.70        3.06      0.24 o 
  -2  -2  10        2.05        3.55      0.24 o 
  -1  -2  10      201.33      207.45      3.45 o 
   0  -2  10       15.38       14.89      0.41 o 
   1  -2  10      124.35      140.78      2.91 o 
   2  -2  10       89.98       80.24      2.09 o 
   3  -2  10       55.79       66.44      1.63 o 
   4  -2  10       21.74       22.56      0.61 o 
   5  -2  10       21.25       20.92      0.53 o 
   6  -2  10       25.98       29.45      0.69 o 
   7  -2  10        2.82        3.02      0.20 o 
  -7  -1  10        8.25        7.83      0.29 o 
  -6  -1  10        1.60        2.32      0.24 o 
  -5  -1  10      113.23      113.53      2.86 o 
  -4  -1  10      269.92      248.41      4.73 o 
  -3  -1  10       70.70       70.65      1.80 o 
  -2  -1  10       13.21       13.74      0.37 o 
  -1  -1  10       72.31       66.92      1.76 o 
   0  -1  10       52.16       49.22      1.23 o 
   1  -1  10       45.58       42.96      1.06 o 
   2  -1  10      186.48      175.07      3.37 o 
   3  -1  10       62.19       62.91      1.51 o 
   4  -1  10       34.23       36.07      0.78 o 
   5  -1  10       35.92       31.01      0.78 o 
   6  -1  10        1.08        1.87      0.29 o 
   7  -1  10        3.63        3.63      0.20 o 
  -7   0  10       52.39       50.73      1.27 o 
  -6   0  10        0.03        0.20      0.24 o 
  -5   0  10       28.12       27.41      0.73 o 
  -4   0  10      203.06      202.95      4.27 o 
  -3   0  10      265.79      264.57      4.40 o 
  -2   0  10      360.00      339.40      4.50 o 
  -1   0  10      175.86      182.20      3.12 o 
   0   0  10      287.07      310.56      3.92 o 
   1   0  10      380.00      391.75      4.55 o 
   2   0  10      222.09      217.49      3.70 o 
   3   0  10       13.33        9.54      0.33 o 
   4   0  10      511.03      520.74      6.80 o 
   5   0  10       10.48        7.30      0.37 o 
   6   0  10        3.45        3.26      0.29 o 
   7   0  10        2.72        1.96      0.20 o 
  -7   1  10        8.29        8.48      0.29 o 
  -6   1  10        1.61        0.98      0.24 o 
  -5   1  10      112.38      110.87      2.90 o 
  -4   1  10      270.29      248.99      4.73 o 
  -3   1  10       70.66       78.74      1.92 o 
  -2   1  10       13.13       15.21      0.33 o 
  -1   1  10       71.88       72.72      1.76 o 
   0   1  10       52.51       53.43      1.23 o 
   1   1  10       45.72       46.22      1.18 o 
   2   1  10      186.17      174.91      3.28 o 
   3   1  10       61.84       60.50      1.47 o 
   4   1  10       34.17       34.03      0.90 o 
   5   1  10       35.96       35.99      0.94 o 
   6   1  10        1.07        1.55      0.24 o 
   7   1  10        3.64        3.34      0.20 o 
  -7   2  10       15.81       14.93      0.37 o 
  -6   2  10        0.23       -0.24      0.82 o 
  -5   2  10       16.88       17.01      0.45 o 
  -4   2  10      221.20      218.51      4.44 o 
  -3   2  10        3.65        3.71      0.29 o 
  -2   2  10        1.94        2.61      0.24 o 
  -1   2  10      199.56      194.98      3.33 o 
   0   2  10       15.35       15.50      0.37 o 
   1   2  10      123.10      131.06      2.74 o 
   2   2  10       89.89       81.63      2.04 o 
   3   2  10       55.97       66.28      1.59 o 
   4   2  10       21.44       19.50      0.49 o 
   5   2  10       21.17       21.21      0.45 o 
   6   2  10       26.31       29.05      0.65 o 
   7   2  10        2.84        2.69      0.20 o 
  -7   3  10       11.54       10.52      0.24 o 
  -6   3  10        6.07        5.46      0.29 o 
  -5   3  10       27.43       28.56      0.78 o 
  -4   3  10        3.78        4.73      0.33 o 
  -3   3  10       45.70       56.62      1.43 o 
  -2   3  10       51.02       55.41      1.39 o 
  -1   3  10       30.43       30.32      0.82 o 
   0   3  10       41.44       47.72      1.10 o 
   1   3  10       51.43       51.62      1.35 o 
   2   3  10      157.48      138.52      3.07 o 
   3   3  10       33.99       31.42      0.82 o 
   4   3  10       21.97       20.43      0.53 o 
   5   3  10        2.02        0.37      0.90 o 
   6   3  10        6.10        6.48      0.29 o 
   7   3  10        6.93        6.40      0.20 o 
  -7   4  10        7.99        5.83      0.20 o 
  -6   4  10        9.59        9.87      0.33 o 
  -5   4  10        8.23        7.71      0.37 o 
  -4   4  10       43.40       40.74      1.02 o 
  -3   4  10       95.24      108.90      2.74 o 
  -2   4  10        4.87        4.28      0.24 o 
  -1   4  10       52.33       59.34      1.47 o 
   0   4  10        6.38        7.01      0.29 o 
   1   4  10       33.34       30.69      0.69 o 
   2   4  10      103.85      101.66      2.45 o 
   3   4  10        8.96       10.93      0.33 o 
   4   4  10        1.73        2.85      0.29 o 
   5   4  10       16.72       14.60      0.41 o 
   6   4  10       33.02       29.67      0.73 o 
  -6   5  10        0.72        0.65      0.20 o 
  -5   5  10        7.14        7.05      0.37 o 
  -4   5  10      108.92      109.96      2.66 o 
  -3   5  10       21.94       22.47      0.49 o 
  -2   5  10        2.95        2.61      0.29 o 
  -1   5  10       16.96       19.74      0.45 o 
   0   5  10      139.28      140.22      3.15 o 
   1   5  10        1.21        1.43      0.24 o 
   2   5  10       60.32       48.32      1.27 o 
   3   5  10        5.58        6.85      0.33 o 
   4   5  10        7.38        9.25      0.37 o 
   5   5  10       12.99       12.76      0.37 o 
   6   5  10        0.83        1.51      0.20 o 
  -6   6  10        6.13        5.50      0.24 o 
  -5   6  10       15.30       16.07      0.41 o 
  -4   6  10      125.32      114.56      2.95 o 
  -3   6  10       37.63       40.69      0.98 o 
  -2   6  10       37.69       40.69      0.98 o 
  -1   6  10      128.98      112.75      2.82 o 
   0   6  10      256.95      228.94      4.19 o 
   1   6  10      126.03      116.01      2.82 o 
   2   6  10       29.68       22.52      0.53 o 
   3   6  10       47.59       42.99      1.10 o 
   4   6  10       22.28       19.50      0.49 o 
   5   6  10       15.27       18.07      0.45 o 
   6   6  10        0.96        2.16      0.20 o 
  -6   7  10        0.63        0.73      0.16 o 
  -5   7  10       17.36       16.19      0.45 o 
  -4   7  10        9.71        8.24      0.37 o 
  -3   7  10       20.90       17.82      0.45 o 
  -2   7  10       76.76       70.12      1.76 o 
  -1   7  10       12.72       11.91      0.41 o 
   0   7  10       58.07       52.97      1.31 o 
   1   7  10       51.46       44.95      1.14 o 
   2   7  10       41.44       40.28      1.02 o 
   3   7  10       17.22       11.83      0.37 o 
   5   7  10       21.39       21.70      0.53 o 
   6   7  10        6.44        4.65      0.20 o 
  -5   8  10        2.20        2.24      0.20 o 
  -4   8  10        9.13        8.03      0.33 o 
  -3   8  10        9.67        6.93      0.37 o 
  -2   8  10       77.00       65.63      1.59 o 
  -1   8  10       66.60       53.02      1.39 o 
   0   8  10       64.93       54.86      1.39 o 
   1   8  10      176.76      145.22      3.57 o 
   2   8  10       21.56       17.54      0.45 o 
   3   8  10       10.10        9.26      0.33 o 
   5   8  10        9.02        7.62      0.24 o 
  -5   9  10        1.45        1.51      0.16 o 
  -4   9  10        4.43        4.93      0.24 o 
  -3   9  10        0.45       -0.37      0.86 o 
  -1   9  10       19.83       16.40      0.45 o 
   0   9  10       32.03       28.72      0.73 o 
   1   9  10        6.57        4.53      0.29 o 
   2   9  10       21.53       19.90      0.49 o 
   3   9  10        8.65        9.99      0.33 o 
  -4  10  10        1.39        1.43      0.20 o 
  -3  10  10       18.56       12.60      0.33 o 
   0  10  10        6.21        6.24      0.29 o 
   1  10  10       35.56       30.89      0.78 o 
  -3  11  10        7.92        6.20      0.24 o 
   0  11  10        8.97        7.83      0.29 o 
  -1 -12  11        8.27        7.54      0.24 o 
   0 -12  11        2.14        2.49      0.20 o 
   1 -12  11       16.08       16.40      0.41 o 
  -3 -11  11        1.81        2.16      0.20 o 
  -2 -11  11        6.07        6.32      0.29 o 
  -1 -11  11        6.10        6.56      0.33 o 
   0 -11  11        0.80        0.57      0.90 o 
   1 -11  11       16.91       17.21      0.37 o 
   2 -11  11        0.15        0.49      0.69 o 
  -4 -10  11        0.14        0.53      0.65 o 
  -3 -10  11        4.63        5.05      0.29 o 
  -2 -10  11       13.48       16.15      0.37 o 
  -1 -10  11        8.05        7.34      0.33 o 
   0 -10  11       39.72       45.79      1.06 o 
   1 -10  11       10.30       10.52      0.37 o 
   2 -10  11        5.84        5.63      0.33 o 
   3 -10  11        3.97        4.52      0.29 o 
  -4  -9  11        0.31        0.57      0.24 o 
  -3  -9  11       19.21       19.45      0.49 o 
  -2  -9  11       73.41       79.72      2.04 o 
  -1  -9  11       15.18       19.94      0.49 o 
   0  -9  11       23.29       22.72      0.61 o 
   1  -9  11       32.11       36.23      0.94 o 
   2  -9  11       13.39       13.82      0.41 o 
   3  -9  11       32.52       35.22      0.86 o 
   4  -9  11        2.02        2.12      0.24 o 
  -5  -8  11        3.17        3.42      0.24 o 
  -4  -8  11       12.20       11.54      0.37 o 
  -3  -8  11       16.25       16.23      0.45 o 
  -2  -8  11       81.30       87.42      2.25 o 
  -1  -8  11       39.28       46.40      1.18 o 
   0  -8  11       96.01       99.20      2.41 o 
   1  -8  11       34.84       39.62      0.98 o 
   2  -8  11       33.51       31.21      0.78 o 
   3  -8  11       26.87       27.25      0.69 o 
   4  -8  11       15.04       15.54      0.37 o 
   5  -8  11        0.89        0.45      0.73 o 
  -5  -7  11        2.56        3.55      0.29 o 
  -4  -7  11       14.04       17.00      0.41 o 
  -3  -7  11       19.58       21.09      0.53 o 
  -2  -7  11       38.43       37.26      0.90 o 
  -1  -7  11       20.81       23.04      0.53 o 
   0  -7  11       20.12       25.16      0.57 o 
   1  -7  11       16.00       16.27      0.45 o 
   2  -7  11        0.80        3.26      0.33 o 
   3  -7  11       34.41       39.66      1.02 o 
   4  -7  11       34.78       32.36      0.90 o 
   5  -7  11        1.83        2.28      0.20 o 
  -6  -6  11        2.00        2.73      0.24 o 
  -5  -6  11       23.62       23.37      0.65 o 
  -4  -6  11       36.49       42.20      1.06 o 
  -3  -6  11       41.64       41.75      1.06 o 
  -2  -6  11      115.88      124.55      3.03 o 
  -1  -6  11       77.30       70.00      1.92 o 
   0  -6  11       11.40       15.25      0.41 o 
   1  -6  11       84.64       84.73      2.17 o 
   2  -6  11       36.61       39.58      1.02 o 
   3  -6  11        6.76        6.20      0.33 o 
   4  -6  11       30.06       30.03      0.73 o 
   5  -6  11       56.38       60.08      1.55 o 
   6  -6  11       15.73       14.97      0.29 o 
  -6  -5  11        6.13        6.24      0.29 o 
  -5  -5  11       13.74       10.52      0.37 o 
  -4  -5  11       32.10       32.31      0.82 o 
  -3  -5  11       37.54       34.61      0.94 o 
  -2  -5  11        9.20       12.23      0.37 o 
  -1  -5  11       80.40       75.78      2.00 o 
   0  -5  11       78.37       75.65      1.92 o 
   1  -5  11       84.10       87.64      2.17 o 
   2  -5  11       76.02       75.23      1.84 o 
   3  -5  11        6.19        4.85      0.33 o 
   4  -5  11       24.17       19.29      0.49 o 
   5  -5  11       24.57       24.31      0.61 o 
   6  -5  11       10.04        9.05      0.29 o 
  -6  -4  11        5.22        5.67      0.29 o 
  -5  -4  11       32.23       30.52      0.78 o 
  -4  -4  11       63.56       66.74      1.55 o 
  -3  -4  11        9.36        9.09      0.37 o 
  -2  -4  11        2.14        0.98      1.02 o 
  -1  -4  11        6.47        7.46      0.29 o 
   0  -4  11      110.65      105.09      2.74 o 
   1  -4  11       16.68       14.31      0.41 o 
   2  -4  11       56.21       66.85      1.76 o 
   3  -4  11        1.58       -0.16      1.02 o 
   4  -4  11       29.10       28.72      0.65 o 
   5  -4  11        6.79        6.81      0.33 o 
   6  -4  11        2.80        3.59      0.24 o 
  -7  -3  11       10.27        9.99      0.24 o 
  -6  -3  11        4.24        4.85      0.29 o 
  -5  -3  11       10.77        9.70      0.37 o 
  -4  -3  11       24.82       23.54      0.61 o 
  -3  -3  11       97.36      108.21      2.66 o 
  -2  -3  11       94.98       94.39      2.41 o 
  -1  -3  11      137.02      144.36      3.20 o 
   0  -3  11        9.41        8.85      0.29 o 
   1  -3  11       67.45       68.72      1.76 o 
   2  -3  11       22.36       26.06      0.65 o 
   3  -3  11       14.78       14.11      0.41 o 
   4  -3  11       33.21       32.03      0.78 o 
   5  -3  11       49.94       51.12      1.22 o 
   6  -3  11       28.35       28.28      0.73 o 
  -7  -2  11        7.14        7.38      0.24 o 
  -6  -2  11        4.37        5.38      0.29 o 
  -5  -2  11        7.46        6.69      0.33 o 
  -4  -2  11        8.08        7.38      0.33 o 
  -3  -2  11       24.45       24.11      0.65 o 
  -2  -2  11       67.54       59.16      1.51 o 
  -1  -2  11       24.17       22.15      0.53 o 
   0  -2  11       23.81       25.86      0.61 o 
   1  -2  11       54.09       55.05      1.39 o 
   2  -2  11      195.40      196.57      3.82 o 
   3  -2  11       54.54       56.84      1.51 o 
   4  -2  11       27.03       28.23      0.73 o 
   5  -2  11        8.56       10.93      0.41 o 
   6  -2  11        5.02        6.36      0.29 o 
  -7  -1  11        1.83        1.59      0.20 o 
  -6  -1  11        4.57        4.65      0.29 o 
  -5  -1  11       12.64       12.31      0.41 o 
  -4  -1  11       39.08       39.63      0.98 o 
  -3  -1  11      185.17      175.00      3.82 o 
  -2  -1  11       36.45       32.28      0.78 o 
  -1  -1  11       61.18       70.68      1.72 o 
   0  -1  11      182.20      214.27      3.57 o 
   1  -1  11       38.21       42.12      1.10 o 
   2  -1  11      106.11      110.35      2.70 o 
   3  -1  11       13.66        8.97      0.37 o 
   4  -1  11       16.88       12.11      0.41 o 
   5  -1  11       41.23       43.26      1.14 o 
   6  -1  11        4.27        5.42      0.29 o 
   7  -1  11        3.27        3.71      0.16 o 
  -7   0  11       62.84       62.82      1.59 o 
  -6   0  11        6.50        5.75      0.29 o 
  -5   0  11        0.67        0.24      1.02 o 
  -4   0  11      344.15      338.30      5.57 o 
  -3   0  11       48.29       51.40      1.31 o 
  -2   0  11       17.00       13.87      0.33 o 
  -1   0  11       21.29       23.45      0.57 o 
   0   0  11      647.21      616.38      5.98 o 
   1   0  11       31.43       35.87      0.90 o 
   2   0  11      108.90      126.12      2.99 o 
   3   0  11        0.69        0.77      0.82 o 
   4   0  11        0.84        0.37      0.29 o 
   5   0  11        0.00       -0.73      0.98 o 
   6   0  11       20.04       23.41      0.57 o 
   7   0  11        0.45       -0.53      0.53 o 
  -7   1  11        1.84        1.63      0.20 o 
  -6   1  11        4.55        4.61      0.29 o 
  -5   1  11       12.59       11.99      0.41 o 
  -4   1  11       39.60       36.69      0.90 o 
  -3   1  11      184.56      188.21      3.94 o 
  -2   1  11       36.39       34.28      0.82 o 
  -1   1  11       60.98       61.85      1.55 o 
   0   1  11      181.75      216.64      3.53 o 
   1   1  11       38.52       41.88      0.94 o 
   2   1  11      106.11      108.34      2.66 o 
   3   1  11       13.48        8.64      0.33 o 
   4   1  11       17.03       12.19      0.41 o 
   5   1  11       40.97       41.88      1.10 o 
   6   1  11        4.26        5.05      0.29 o 
   7   1  11        3.27        2.73      0.16 o 
  -7   2  11        7.10        7.09      0.20 o 
  -6   2  11        4.29        4.69      0.29 o 
  -5   2  11        7.46        7.87      0.37 o 
  -4   2  11        8.00        6.44      0.37 o 
  -3   2  11       24.43       25.09      0.65 o 
  -2   2  11       68.22       58.02      1.43 o 
  -1   2  11       24.84       26.93      0.65 o 
   0   2  11       24.27       27.33      0.69 o 
   1   2  11       54.31       48.23      1.23 o 
   2   2  11      195.09      175.26      3.53 o 
   3   2  11       54.59       56.31      1.39 o 
   4   2  11       26.90       25.86      0.61 o 
   5   2  11        8.57        9.95      0.37 o 
   6   2  11        4.95        5.30      0.29 o 
  -7   3  11       10.26        9.26      0.24 o 
  -6   3  11        4.24        5.14      0.29 o 
  -5   3  11       10.68        9.38      0.37 o 
  -4   3  11       24.70       25.13      0.61 o 
  -3   3  11       97.77      105.18      2.62 o 
  -2   3  11       94.02       97.21      2.33 o 
  -1   3  11      137.32      143.75      3.15 o 
   0   3  11        9.48        7.71      0.29 o 
   1   3  11       67.37       67.01      1.63 o 
   2   3  11       22.48       26.06      0.57 o 
   3   3  11       14.88       12.52      0.37 o 
   4   3  11       33.05       29.34      0.69 o 
   5   3  11       49.92       48.30      1.18 o 
   6   3  11       28.19       27.30      0.65 o 
  -6   4  11        5.20        6.03      0.29 o 
  -5   4  11       32.23       27.22      0.73 o 
  -4   4  11       63.33       63.27      1.43 o 
  -3   4  11        9.50        9.58      0.37 o 
  -2   4  11        2.22        2.00      0.24 o 
  -1   4  11        6.29        6.77      0.29 o 
   0   4  11      109.76      109.50      2.58 o 
   1   4  11       16.24       12.68      0.37 o 
   2   4  11       55.59       58.60      1.43 o 
   3   4  11        1.60        1.30      0.24 o 
   4   4  11       28.86       26.84      0.69 o 
   5   4  11        6.81        5.91      0.29 o 
   6   4  11        2.75        2.20      0.24 o 
  -6   5  11        6.10        6.56      0.24 o 
  -5   5  11       13.67       10.97      0.37 o 
  -4   5  11       31.93       27.87      0.69 o 
  -3   5  11       37.30       36.73      0.94 o 
  -2   5  11        9.22       10.40      0.37 o 
  -1   5  11       80.70       70.59      1.76 o 
   0   5  11       78.09       66.78      1.68 o 
   1   5  11       83.70       78.97      1.96 o 
   2   5  11       76.10       65.75      1.68 o 
   3   5  11        6.23        4.57      0.29 o 
   4   5  11       24.06       19.05      0.45 o 
   5   5  11       24.30       23.21      0.61 o 
   6   5  11       10.14        8.56      0.24 o 
  -6   6  11        2.00        3.22      0.20 o 
  -5   6  11       23.82       23.09      0.53 o 
  -4   6  11       36.13       35.99      0.94 o 
  -3   6  11       41.45       36.28      1.02 o 
  -2   6  11      115.44      112.32      2.70 o 
  -1   6  11       77.02       65.06      1.63 o 
   0   6  11       11.36       11.91      0.37 o 
   1   6  11       84.26       80.28      1.88 o 
   2   6  11       36.47       35.83      0.86 o 
   3   6  11        6.68        5.63      0.29 o 
   4   6  11       29.85       28.60      0.65 o 
   5   6  11       56.37       57.18      1.47 o 
   6   6  11       15.64       13.05      0.33 o 
  -5   7  11        2.53        2.85      0.24 o 
  -4   7  11       13.87       13.95      0.41 o 
  -3   7  11       19.60       17.90      0.45 o 
  -2   7  11       38.56       32.77      0.86 o 
  -1   7  11       20.96       18.15      0.41 o 
   0   7  11       20.05       20.03      0.45 o 
   1   7  11       16.19       13.70      0.37 o 
   2   7  11        0.81        1.10      0.24 o 
   3   7  11       34.62       36.36      0.90 o 
   5   7  11        1.81        1.67      0.20 o 
  -5   8  11        3.16        3.34      0.20 o 
  -4   8  11       12.09       11.01      0.37 o 
  -3   8  11       16.29       12.40      0.37 o 
  -1   8  11       39.71       32.65      0.82 o 
   0   8  11       95.83       77.81      1.88 o 
   1   8  11       35.11       29.62      0.73 o 
   2   8  11       33.40       25.09      0.65 o 
   5   8  11        0.90        0.82      0.16 o 
  -4   9  11        0.32       -0.41      0.69 o 
  -3   9  11       19.42       15.74      0.37 o 
  -1   9  11       14.97       13.62      0.37 o 
   0   9  11       23.42       17.83      0.45 o 
   1   9  11       32.11       25.79      0.65 o 
   2   9  11       13.33       12.11      0.37 o 
  -4  10  11        0.13       -0.04      0.53 o 
  -3  10  11        4.57        3.55      0.24 o 
  -3  11  11        1.76        1.43      0.16 o 
  -2 -11  12       25.84       25.59      0.69 o 
  -1 -11  12       18.52       20.48      0.49 o 
   0 -11  12       15.40       18.56      0.45 o 
   1 -11  12        7.92        9.66      0.29 o 
   2 -11  12        0.72        0.94      0.20 o 
  -3 -10  12        0.44       -0.73      0.73 o 
  -2 -10  12       11.11       13.78      0.33 o 
  -1 -10  12       46.71       56.67      1.39 o 
   0 -10  12        3.69        4.65      0.33 o 
   1 -10  12        8.17        7.54      0.33 o 
   2 -10  12       26.19       29.01      0.78 o 
   3 -10  12        9.38        8.85      0.29 o 
  -4  -9  12        9.35       10.28      0.33 o 
  -3  -9  12       20.80       23.05      0.61 o 
  -2  -9  12       19.81       21.25      0.53 o 
  -1  -9  12       25.75       28.35      0.73 o 
   0  -9  12        5.57        5.71      0.33 o 
   1  -9  12       20.56       26.63      0.65 o 
   2  -9  12       13.07       12.23      0.37 o 
   3  -9  12        0.11       -0.16      0.24 o 
   4  -9  12        4.55        4.61      0.24 o 
  -5  -8  12        4.34        3.79      0.24 o 
  -4  -8  12        3.99        4.61      0.29 o 
  -3  -8  12       27.40       28.19      0.73 o 
  -2  -8  12       23.77       24.96      0.61 o 
  -1  -8  12       21.07       21.37      0.57 o 
   0  -8  12       12.17       13.05      0.41 o 
   1  -8  12       34.77       30.28      0.82 o 
   2  -8  12        1.42        2.69      0.29 o 
   3  -8  12       12.22       10.81      0.37 o 
   4  -8  12        3.56        2.93      0.24 o 
  -5  -7  12        0.01        0.29      0.69 o 
  -4  -7  12       38.41       41.79      1.10 o 
  -3  -7  12       22.56       27.90      0.61 o 
  -2  -7  12        4.17        3.14      0.33 o 
  -1  -7  12       14.28       14.27      0.45 o 
   0  -7  12       51.30       50.71      1.22 o 
   1  -7  12        9.68       10.03      0.37 o 
   2  -7  12       11.62       14.35      0.41 o 
   3  -7  12        6.20        5.95      0.33 o 
   4  -7  12       42.01       41.76      1.06 o 
   5  -7  12        0.07        0.12      0.20 o 
  -6  -6  12        7.85        7.83      0.24 o 
  -5  -6  12        3.10        2.61      0.29 o 
  -4  -6  12       36.16       38.24      0.94 o 
  -3  -6  12       55.46       58.15      1.47 o 
  -2  -6  12       14.80       13.58      0.41 o 
  -1  -6  12       59.58       63.83      1.55 o 
   0  -6  12       90.47       94.36      2.41 o 
   1  -6  12       45.20       49.68      1.22 o 
   2  -6  12       24.87       23.78      0.61 o 
   3  -6  12       35.61       39.17      0.94 o 
   4  -6  12       18.18       18.84      0.49 o 
   5  -6  12       21.51       22.72      0.57 o 
  -6  -5  12        4.69        4.93      0.24 o 
  -5  -5  12       78.10       83.05      2.08 o 
  -4  -5  12       38.26       37.79      0.98 o 
  -3  -5  12      118.70      110.36      2.70 o 
  -2  -5  12       42.34       51.63      1.39 o 
  -1  -5  12       14.54       15.45      0.41 o 
   0  -5  12      104.62      102.26      2.70 o 
   1  -5  12       65.74       62.87      1.43 o 
   2  -5  12       24.58       25.74      0.69 o 
   3  -5  12        2.34        2.32      0.29 o 
   4  -5  12       56.26       61.17      1.55 o 
   5  -5  12       23.19       21.95      0.53 o 
   6  -5  12        3.17        3.42      0.20 o 
  -6  -4  12        7.95        8.24      0.29 o 
  -5  -4  12       31.29       29.87      0.82 o 
  -4  -4  12       10.62       10.03      0.37 o 
  -3  -4  12       17.96       16.52      0.45 o 
  -2  -4  12       15.19       17.13      0.45 o 
  -1  -4  12        5.87        5.95      0.29 o 
   0  -4  12       72.71       71.43      1.80 o 
   1  -4  12       13.86       16.51      0.41 o 
   2  -4  12       19.34       21.13      0.57 o 
   3  -4  12       22.91       26.68      0.65 o 
   4  -4  12       81.08       87.05      2.17 o 
   5  -4  12       21.08       20.60      0.49 o 
   6  -4  12       25.39       26.44      0.69 o 
  -6  -3  12       14.44       13.25      0.33 o 
  -5  -3  12       19.97       21.17      0.49 o 
  -4  -3  12       27.01       27.37      0.73 o 
  -3  -3  12       40.59       44.12      1.14 o 
  -2  -3  12      105.34       99.28      2.58 o 
  -1  -3  12      110.91      104.30      2.62 o 
   0  -3  12       70.27       83.97      2.04 o 
   1  -3  12       71.56       67.58      1.72 o 
   2  -3  12        7.93        9.13      0.33 o 
   3  -3  12        6.41        4.65      0.29 o 
   4  -3  12        5.02        5.22      0.33 o 
   5  -3  12        4.24        5.18      0.33 o 
   6  -3  12       16.39       15.09      0.41 o 
  -6  -2  12       15.99       16.68      0.37 o 
  -5  -2  12       17.28       17.90      0.45 o 
  -4  -2  12       62.84       63.55      1.63 o 
  -3  -2  12       11.85       13.46      0.41 o 
  -2  -2  12       48.76       54.14      1.43 o 
  -1  -2  12       50.12       51.61      1.43 o 
   0  -2  12      443.40      422.18      5.51 o 
   1  -2  12       62.71       64.46      1.51 o 
   2  -2  12       35.30       38.77      0.98 o 
   3  -2  12       58.57       58.77      1.51 o 
   4  -2  12       30.97       31.33      0.82 o 
   5  -2  12       19.37       17.25      0.45 o 
   6  -2  12        3.60        4.44      0.24 o 
  -6  -1  12        4.68        5.01      0.29 o 
  -5  -1  12        0.80        0.73      0.24 o 
  -4  -1  12       54.15       64.19      1.67 o 
  -3  -1  12      171.12      164.93      3.89 o 
  -2  -1  12       26.85       26.07      0.61 o 
  -1  -1  12      267.97      263.20      4.36 o 
   0  -1  12      649.48      663.49      6.76 o 
   1  -1  12       21.59       23.94      0.61 o 
   2  -1  12       17.42       17.74      0.45 o 
   3  -1  12      147.46      138.82      3.52 o 
   4  -1  12       31.71       28.23      0.73 o 
   5  -1  12        5.94        5.30      0.33 o 
   6  -1  12        1.55        1.92      0.24 o 
  -7   0  12        0.00        0.08      0.61 o 
  -6   0  12        7.64        6.56      0.29 o 
  -5   0  12        8.27        7.62      0.33 o 
  -4   0  12       12.25       11.91      0.41 o 
  -3   0  12      138.71      143.13      3.56 o 
  -2   0  12        6.91        5.38      0.29 o 
  -1   0  12      212.38      221.52      3.90 o 
   0   0  12      371.68      374.88      5.00 o 
   1   0  12      195.05      183.69      3.57 o 
   2   0  12      106.26      104.98      2.62 o 
   3   0  12       13.61       11.29      0.41 o 
   4   0  12      140.44      157.29      3.85 o 
   5   0  12       41.47       41.96      1.10 o 
   6   0  12        0.97        0.33      0.20 o 
  -6   1  12        4.79        4.77      0.29 o 
  -5   1  12        0.82       -0.57      0.94 o 
  -4   1  12       54.20       62.88      1.55 o 
  -3   1  12      171.08      172.80      3.94 o 
  -2   1  12       27.00       27.99      0.73 o 
  -1   1  12      268.53      250.94      4.16 o 
   0   1  12      649.82      608.08      6.38 o 
   1   1  12       21.53       22.15      0.57 o 
   2   1  12       17.10       15.62      0.41 o 
   3   1  12      147.31      128.33      3.28 o 
   4   1  12       31.64       23.79      0.61 o 
   5   1  12        5.96        5.26      0.33 o 
   6   1  12        1.57        2.20      0.20 o 
  -6   2  12       15.92       16.35      0.45 o 
  -5   2  12       17.13       16.76      0.45 o 
  -4   2  12       62.64       64.57      1.55 o 
  -3   2  12       11.59       11.82      0.37 o 
  -2   2  12       49.14       48.99      1.22 o 
  -1   2  12       49.65       53.04      1.35 o 
   0   2  12      443.93      388.97      5.14 o 
   1   2  12       61.93       56.98      1.31 o 
   2   2  12       35.71       34.12      0.86 o 
   3   2  12       58.44       56.36      1.39 o 
   4   2  12       31.12       29.74      0.78 o 
   5   2  12       19.08       16.48      0.41 o 
   6   2  12        3.63        4.08      0.24 o 
  -6   3  12       14.39       13.91      0.33 o 
  -5   3  12       20.03       20.92      0.57 o 
  -4   3  12       27.03       25.58      0.69 o 
  -3   3  12       40.52       42.04      1.06 o 
  -2   3  12      105.63       95.11      2.37 o 
  -1   3  12      110.89      108.23      2.66 o 
   0   3  12       70.24       74.90      1.92 o 
   1   3  12       72.12       60.43      1.51 o 
   2   3  12        7.97        8.44      0.33 o 
   3   3  12        6.35        4.69      0.33 o 
   4   3  12        5.04        5.14      0.29 o 
   5   3  12        4.26        5.54      0.29 o 
   6   3  12       16.39       14.48      0.37 o 
  -6   4  12        7.95        8.03      0.29 o 
  -5   4  12       31.51       29.01      0.73 o 
  -4   4  12       10.62        8.81      0.37 o 
  -3   4  12       17.78       16.72      0.45 o 
  -2   4  12       14.99       16.35      0.45 o 
  -1   4  12        6.04        4.69      0.29 o 
   0   4  12       72.20       64.85      1.59 o 
   1   4  12       13.82       16.76      0.37 o 
   2   4  12       19.31       18.56      0.49 o 
   3   4  12       22.98       23.29      0.57 o 
   4   4  12       80.94       79.57      2.04 o 
   5   4  12       20.93       19.25      0.49 o 
   6   4  12       25.31       24.89      0.61 o 
  -6   5  12        4.77        5.26      0.24 o 
  -5   5  12       78.19       75.90      1.92 o 
  -4   5  12       38.47       36.85      0.90 o 
  -3   5  12      118.58      104.10      2.66 o 
  -2   5  12       42.53       51.31      1.31 o 
  -1   5  12       14.51       13.58      0.41 o 
   0   5  12      104.71       95.10      2.37 o 
   1   5  12       65.59       55.19      1.39 o 
   2   5  12       24.37       22.68      0.57 o 
   3   5  12        2.33        2.65      0.29 o 
   4   5  12       56.19       58.52      1.43 o 
   5   5  12       23.15       22.60      0.57 o 
   6   5  12        3.17        2.41      0.20 o 
  -6   6  12        7.81        8.24      0.20 o 
  -5   6  12        3.15        2.93      0.24 o 
  -4   6  12       35.72       33.46      0.86 o 
  -3   6  12       56.13       52.88      1.27 o 
  -2   6  12       14.73       11.83      0.41 o 
  -1   6  12       59.01       52.31      1.35 o 
   0   6  12       90.67       79.48      1.96 o 
   1   6  12       45.26       40.70      1.06 o 
   2   6  12       25.01       20.64      0.53 o 
   4   6  12       17.98       17.70      0.41 o 
   5   6  12       21.58       22.68      0.57 o 
  -5   7  12        0.01        0.24      0.20 o 
  -4   7  12       38.53       37.96      0.90 o 
  -3   7  12       22.49       23.17      0.61 o 
  -2   7  12        4.21        2.77      0.29 o 
  -1   7  12       14.39       11.25      0.37 o 
   0   7  12       51.63       38.05      0.90 o 
   1   7  12        9.80        7.46      0.33 o 
   2   7  12       11.76       12.68      0.37 o 
   5   7  12        0.07       -0.08      0.57 o 
  -5   8  12        4.33        3.38      0.20 o 
  -4   8  12        3.97        4.12      0.24 o 
  -3   8  12       27.11       23.91      0.57 o 
  -1   8  12       21.17       14.52      0.37 o 
   0   8  12       12.40        9.79      0.37 o 
   1   8  12       34.76       22.69      0.53 o 
   2   8  12        1.48       -0.12      0.82 o 
  -4   9  12        9.27        9.05      0.29 o 
  -3   9  12       20.80       18.64      0.49 o 
   0   9  12        5.64        4.20      0.29 o 
   1   9  12       20.44       16.89      0.41 o 
  -3  10  12        0.45        0.29      0.61 o 
   0  10  12        3.74        3.34      0.24 o 
  -1 -11  13        7.31       10.15      0.29 o 
   0 -11  13        2.57        2.20      0.20 o 
   1 -11  13       15.01       17.50      0.45 o 
  -3 -10  13        3.84        4.24      0.24 o 
  -2 -10  13        8.27        7.67      0.29 o 
  -1 -10  13       17.55       20.64      0.45 o 
   0 -10  13       27.18       30.36      0.78 o 
   1 -10  13        1.88        1.59      0.24 o 
   2 -10  13       17.72       19.66      0.49 o 
  -4  -9  13        7.68        8.56      0.24 o 
  -3  -9  13        1.23        1.59      0.24 o 
  -2  -9  13        2.28        1.96      0.29 o 
  -1  -9  13        2.35        3.55      0.29 o 
   0  -9  13        5.74        5.95      0.33 o 
   1  -9  13       17.99       20.19      0.53 o 
   2  -9  13        2.57        2.81      0.29 o 
   3  -9  13        4.02        4.04      0.24 o 
  -4  -8  13        4.42        4.73      0.29 o 
  -3  -8  13        7.44        7.26      0.33 o 
  -2  -8  13        8.09        9.74      0.37 o 
  -1  -8  13       18.09       19.29      0.45 o 
   0  -8  13       17.22       19.37      0.49 o 
   1  -8  13       24.19       25.58      0.69 o 
   2  -8  13       15.00       14.19      0.37 o 
   3  -8  13        3.67        3.71      0.24 o 
   4  -8  13        4.11        4.28      0.24 o 
  -5  -7  13        0.62        0.33      0.20 o 
  -4  -7  13        7.67        7.91      0.33 o 
  -3  -7  13       40.00       41.10      1.06 o 
  -2  -7  13       28.89       35.78      0.94 o 
  -1  -7  13       37.27       37.42      0.94 o 
   0  -7  13       18.11       19.70      0.49 o 
   1  -7  13       42.34       38.69      0.94 o 
   2  -7  13        9.23       12.60      0.41 o 
   3  -7  13        0.84        0.98      0.24 o 
   4  -7  13       42.87       44.42      1.10 o 
   5  -7  13        2.00        1.30      0.16 o 
  -5  -6  13       16.65       18.52      0.49 o 
  -4  -6  13        9.33       10.93      0.37 o 
  -3  -6  13      109.45      119.70      2.99 o 
  -2  -6  13       86.37       88.13      2.13 o 
  -1  -6  13        2.28        3.38      0.33 o 
   0  -6  13      176.63      174.16      4.14 o 
   1  -6  13       35.96       41.21      1.02 o 
   2  -6  13       28.53       27.54      0.69 o 
   3  -6  13       13.55       13.74      0.41 o 
   4  -6  13       24.41       23.78      0.61 o 
   5  -6  13       13.09       12.60      0.33 o 
  -6  -5  13       12.19       11.87      0.29 o 
  -5  -5  13        4.99        5.95      0.29 o 
  -4  -5  13       35.43       33.95      0.86 o 
  -3  -5  13       13.59       14.19      0.45 o 
  -2  -5  13        5.88        6.85      0.33 o 
  -1  -5  13        3.91        0.24      1.06 o 
   0  -5  13       19.10       17.86      0.45 o 
   1  -5  13       45.17       41.68      1.14 o 
   2  -5  13       65.37       69.85      1.67 o 
   3  -5  13       15.93       12.68      0.41 o 
   4  -5  13        0.00        0.49      0.90 o 
   5  -5  13       20.68       22.72      0.57 o 
  -6  -4  13        6.32        6.73      0.29 o 
  -5  -4  13       18.04       17.41      0.41 o 
  -4  -4  13       12.01       12.76      0.41 o 
  -3  -4  13       11.58        9.74      0.41 o 
  -2  -4  13       24.49       24.60      0.61 o 
  -1  -4  13       89.31       87.90      2.17 o 
   0  -4  13       10.18       12.15      0.37 o 
   1  -4  13       31.45       31.13      0.78 o 
   2  -4  13       15.74       19.49      0.53 o 
   3  -4  13        3.12        3.51      0.33 o 
   4  -4  13        9.04        7.50      0.37 o 
   5  -4  13        9.78       11.29      0.33 o 
   6  -4  13        1.99        2.20      0.16 o 
  -6  -3  13        6.83        7.18      0.24 o 
  -5  -3  13       51.57       55.53      1.35 o 
  -4  -3  13       10.72        9.46      0.37 o 
  -3  -3  13       88.06       79.38      2.04 o 
  -2  -3  13        0.57       -0.33      0.98 o 
  -1  -3  13       68.26       74.80      1.84 o 
   0  -3  13       83.27       85.02      2.17 o 
   1  -3  13      194.49      204.94      4.23 o 
   2  -3  13       42.58       43.02      0.98 o 
   3  -3  13       18.55       16.48      0.45 o 
   4  -3  13       14.90       14.56      0.45 o 
   5  -3  13       35.06       37.46      0.98 o 
   6  -3  13        0.52        0.57      0.16 o 
  -6  -2  13       16.15       17.05      0.45 o 
  -5  -2  13        1.99        2.24      0.29 o 
  -4  -2  13       12.20       11.99      0.41 o 
  -3  -2  13       13.06       14.43      0.45 o 
  -2  -2  13       49.90       53.97      1.47 o 
  -1  -2  13       48.92       48.18      1.18 o 
   0  -2  13      233.84      225.47      4.31 o 
   1  -2  13       25.66       27.21      0.57 o 
   2  -2  13       33.55       27.99      0.73 o 
   3  -2  13        7.90        6.48      0.37 o 
   4  -2  13        2.10        3.34      0.33 o 
   5  -2  13        7.83        8.32      0.33 o 
   6  -2  13        2.48        2.89      0.20 o 
  -6  -1  13        1.47        1.83      0.24 o 
  -5  -1  13       12.58       12.11      0.37 o 
  -4  -1  13       28.24       26.27      0.61 o 
  -3  -1  13      214.15      205.34      4.35 o 
  -2  -1  13       79.31       78.75      1.92 o 
  -1  -1  13       52.61       53.61      1.43 o 
   0  -1  13      209.39      206.69      4.02 o 
   1  -1  13      429.16      446.03      5.92 o 
   2  -1  13       91.03       90.85      2.29 o 
   3  -1  13       57.76       51.29      1.31 o 
   4  -1  13       50.47       44.46      1.18 o 
   5  -1  13        2.88        2.57      0.29 o 
   6  -1  13        7.11        7.38      0.24 o 
  -6   0  13       11.88       10.93      0.33 o 
  -5   0  13        9.01       10.19      0.37 o 
  -4   0  13       29.63       28.48      0.69 o 
  -3   0  13       27.97       33.13      0.78 o 
  -2   0  13      272.46      276.80      4.81 o 
  -1   0  13       19.59       28.14      0.73 o 
   0   0  13        0.02        1.51      0.29 o 
   1   0  13      145.47      129.21      3.24 o 
   2   0  13      291.33      306.31      5.06 o 
   3   0  13       36.19       39.05      0.94 o 
   4   0  13       35.55       38.40      0.98 o 
   5   0  13        0.03        0.61      0.86 o 
   6   0  13        1.61        1.71      0.20 o 
  -6   1  13        1.46        2.24      0.20 o 
  -5   1  13       12.57       12.03      0.37 o 
  -4   1  13       28.05       26.64      0.65 o 
  -3   1  13      214.74      198.74      4.27 o 
  -2   1  13       79.55       77.65      1.84 o 
  -1   1  13       52.95       55.53      1.31 o 
   0   1  13      209.32      203.00      3.94 o 
   1   1  13      429.56      411.41      5.63 o 
   2   1  13       91.08       95.59      2.41 o 
   3   1  13       58.12       57.34      1.39 o 
   4   1  13       50.33       44.26      1.10 o 
   5   1  13        2.90        2.81      0.29 o 
   6   1  13        7.16        6.81      0.24 o 
  -6   2  13       16.09       16.80      0.45 o 
  -5   2  13        2.01        1.79      0.29 o 
  -4   2  13       12.18       12.23      0.41 o 
  -3   2  13       13.19       11.99      0.41 o 
  -2   2  13       50.17       50.14      1.27 o 
  -1   2  13       48.91       49.07      1.22 o 
   0   2  13      232.33      220.90      4.15 o 
   1   2  13       25.85       21.54      0.53 o 
   2   2  13       33.19       25.54      0.65 o 
   3   2  13        7.87        6.28      0.33 o 
   4   2  13        2.14        2.81      0.33 o 
   5   2  13        7.88        8.81      0.33 o 
   6   2  13        2.47        2.81      0.20 o 
  -6   3  13        6.86        7.22      0.24 o 
  -5   3  13       51.54       53.94      1.31 o 
  -4   3  13       10.74        9.13      0.37 o 
  -3   3  13       88.55       71.46      1.92 o 
  -2   3  13        0.58        0.45      0.94 o 
  -1   3  13       68.56       74.68      1.80 o 
   0   3  13       83.30       83.67      1.96 o 
   1   3  13      194.35      181.64      3.86 o 
   2   3  13       42.32       36.37      0.82 o 
   3   3  13       18.62       15.54      0.45 o 
   4   3  13       14.82       14.31      0.41 o 
   5   3  13       35.30       35.22      0.86 o 
   6   3  13        0.52        0.08      0.57 o 
  -6   4  13        6.30        6.73      0.24 o 
  -5   4  13       18.17       16.80      0.41 o 
  -4   4  13       12.08       12.03      0.41 o 
  -3   4  13       11.61       10.44      0.41 o 
  -2   4  13       24.40       22.60      0.57 o 
  -1   4  13       88.96       76.57      1.96 o 
   0   4  13       10.56       10.03      0.37 o 
   1   4  13       31.40       30.76      0.73 o 
   2   4  13       15.58       16.60      0.45 o 
   3   4  13        3.11        4.20      0.29 o 
   4   4  13        8.98        8.11      0.33 o 
   5   4  13        9.70       10.36      0.29 o 
   6   4  13        2.05        2.40      0.16 o 
  -6   5  13       12.21       11.83      0.29 o 
  -5   5  13        4.96        5.50      0.29 o 
  -4   5  13       35.54       34.93      0.82 o 
  -3   5  13       13.41       14.03      0.45 o 
  -2   5  13        5.81        6.16      0.33 o 
  -1   5  13        3.88        0.29      0.98 o 
   0   5  13       18.99       15.70      0.41 o 
   1   5  13       45.00       38.94      1.02 o 
   2   5  13       65.43       63.48      1.55 o 
   3   5  13       15.78       10.68      0.37 o 
   4   5  13        0.00        0.08      0.77 o 
   5   5  13       20.52       21.78      0.57 o 
  -5   6  13       16.49       17.33      0.41 o 
  -4   6  13        9.34        9.21      0.37 o 
  -3   6  13      108.70       99.16      2.50 o 
  -2   6  13       86.98       75.83      1.88 o 
  -1   6  13        2.35        3.34      0.33 o 
   0   6  13      176.05      145.34      3.61 o 
   1   6  13       36.01       34.56      0.90 o 
   2   6  13       28.52       21.21      0.57 o 
   4   6  13       24.37       24.11      0.61 o 
   5   6  13       13.03       11.54      0.29 o 
  -5   7  13        0.63        0.29      0.61 o 
  -4   7  13        7.70        6.85      0.29 o 
  -3   7  13       39.89       34.98      0.86 o 
  -2   7  13       28.89       29.37      0.78 o 
  -1   7  13       37.50       27.38      0.65 o 
   0   7  13       18.03       14.56      0.41 o 
   1   7  13       42.59       31.80      0.78 o 
   2   7  13        9.27       10.68      0.37 o 
   5   7  13        1.99        1.67      0.16 o 
  -4   8  13        4.46        3.83      0.24 o 
  -3   8  13        7.33        4.81      0.29 o 
  -2   8  13        7.88        6.56      0.29 o 
   0   8  13       17.15       13.13      0.37 o 
   1   8  13       24.01       19.58      0.57 o 
  -4   9  13        7.64        7.34      0.20 o 
  -3   9  13        1.30        1.59      0.20 o 
   0   9  13        5.77        4.28      0.24 o 
   1   9  13       18.13       13.25      0.37 o 
  -3  10  13        3.87        3.26      0.16 o 
  -2 -10  14        1.04        0.98      0.20 o 
  -1 -10  14        7.28        7.83      0.29 o 
   0 -10  14       22.77       25.78      0.65 o 
   1 -10  14        8.70        9.26      0.29 o 
   2 -10  14       14.10       17.91      0.41 o 
  -3  -9  14        4.37        4.52      0.24 o 
  -2  -9  14        6.10        7.66      0.33 o 
  -1  -9  14        7.92        7.50      0.33 o 
   0  -9  14        1.00        0.57      0.86 o 
   1  -9  14        3.35        4.73      0.29 o 
   2  -9  14        0.49        0.73      0.73 o 
   3  -9  14        6.58        6.44      0.24 o 
  -4  -8  14        6.45        7.66      0.29 o 
  -3  -8  14       16.86       18.11      0.49 o 
  -2  -8  14       55.62       62.49      1.47 o 
  -1  -8  14       18.56       18.72      0.57 o 
   0  -8  14        1.81        3.14      0.33 o 
   1  -8  14        6.42        6.97      0.33 o 
   2  -8  14       10.81       11.54      0.33 o 
   3  -8  14        0.39        0.73      0.24 o 
   4  -8  14        6.82        8.07      0.20 o 
  -4  -7  14       22.08       20.15      0.53 o 
  -3  -7  14       52.11       57.78      1.39 o 
  -2  -7  14       11.51       14.80      0.41 o 
  -1  -7  14        5.82        7.26      0.33 o 
   0  -7  14        5.94        6.85      0.33 o 
   1  -7  14       23.72       19.91      0.53 o 
   2  -7  14       21.57       21.74      0.53 o 
   3  -7  14       10.98       11.46      0.33 o 
   4  -7  14        0.14        0.20      0.65 o 
  -5  -6  14       11.02        9.99      0.33 o 
  -4  -6  14       33.20       34.69      0.94 o 
  -3  -6  14       48.23       50.75      1.22 o 
  -2  -6  14       53.44       54.06      1.31 o 
  -1  -6  14       12.40       13.70      0.41 o 
   0  -6  14       35.50       34.52      0.90 o 
   1  -6  14       86.23       91.11      2.29 o 
   2  -6  14       11.27       10.60      0.41 o 
   3  -6  14       31.44       32.52      0.73 o 
   4  -6  14       34.19       35.71      0.90 o 
   5  -6  14        3.90        2.89      0.16 o 
  -5  -5  14        8.86        9.66      0.29 o 
  -4  -5  14       77.69       76.96      1.92 o 
  -3  -5  14        6.85        6.12      0.37 o 
  -2  -5  14       21.18       19.01      0.49 o 
  -1  -5  14       40.29       39.34      0.98 o 
   0  -5  14        0.72        1.43      0.29 o 
   1  -5  14       44.82       46.57      1.18 o 
   2  -5  14       16.48       14.56      0.45 o 
   3  -5  14       22.51       18.72      0.45 o 
   4  -5  14       16.74       20.06      0.53 o 
   5  -5  14        6.33        7.38      0.24 o 
  -5  -4  14        3.00        3.55      0.29 o 
  -4  -4  14        1.05        0.53      0.29 o 
  -3  -4  14       44.60       42.94      1.02 o 
  -2  -4  14       28.48       22.48      0.53 o 
  -1  -4  14       21.39       20.64      0.49 o 
   0  -4  14       37.76       33.50      0.86 o 
   1  -4  14       12.80       13.41      0.41 o 
   2  -4  14       91.45       91.99      2.29 o 
   3  -4  14        2.02        1.43      0.29 o 
   4  -4  14        3.22        2.81      0.29 o 
   5  -4  14        7.51        8.52      0.29 o 
  -6  -3  14        1.76        1.39      0.20 o 
  -5  -3  14        0.84       -0.08      0.77 o 
  -4  -3  14        7.26        7.42      0.37 o 
  -3  -3  14        2.70        2.28      0.29 o 
  -2  -3  14       35.70       34.44      0.82 o 
  -1  -3  14       51.82       53.93      1.39 o 
   0  -3  14       33.97       38.15      1.02 o 
   1  -3  14       35.17       34.73      0.78 o 
   2  -3  14       38.43       37.14      0.94 o 
   3  -3  14       35.88       37.91      0.94 o 
   4  -3  14       12.90       11.91      0.41 o 
   5  -3  14       12.66       16.51      0.41 o 
  -6  -2  14        2.33        2.28      0.24 o 
  -5  -2  14        4.03        4.44      0.29 o 
  -4  -2  14        6.28        6.97      0.33 o 
  -3  -2  14       86.85       90.17      2.25 o 
  -2  -2  14       71.36       63.73      1.63 o 
  -1  -2  14       14.49       17.70      0.49 o 
   0  -2  14       61.42       60.49      1.63 o 
   1  -2  14      194.20      190.03      4.18 o 
   2  -2  14       51.06       45.97      1.22 o 
   3  -2  14       49.53       54.30      1.39 o 
   4  -2  14        4.88        4.89      0.33 o 
   5  -2  14        9.63        9.13      0.33 o 
   6  -2  14        8.89        9.79      0.24 o 
  -6  -1  14        5.42        4.48      0.20 o 
  -5  -1  14        3.55        4.36      0.29 o 
  -4  -1  14        6.20        5.38      0.33 o 
  -3  -1  14       13.78       13.01      0.45 o 
  -2  -1  14       53.78       61.45      1.51 o 
  -1  -1  14      125.18      113.91      3.03 o 
   0  -1  14       88.72       84.58      2.17 o 
   1  -1  14      215.04      228.89      4.48 o 
   2  -1  14       42.22       37.67      1.02 o 
   3  -1  14        4.58        4.08      0.37 o 
   4  -1  14       22.98       19.54      0.49 o 
   5  -1  14        2.73        2.49      0.24 o 
   6  -1  14        2.46        3.22      0.20 o 
  -6   0  14        5.13        5.14      0.24 o 
  -5   0  14        4.89        5.50      0.29 o 
  -4   0  14       49.59       54.38      1.35 o 
  -3   0  14       15.47       12.32      0.45 o 
  -2   0  14       49.44       49.93      1.27 o 
  -1   0  14        0.68        2.49      0.33 o 
   0   0  14     1214.52     1276.91     10.40 o 
   1   0  14        7.03        6.52      0.41 o 
   2   0  14      435.04      424.74      6.20 o 
   3   0  14       45.85       40.94      1.06 o 
   4   0  14       75.24       64.07      1.59 o 
   5   0  14        5.27        5.79      0.29 o 
   6   0  14       12.39       10.64      0.24 o 
  -6   1  14        5.50        4.81      0.20 o 
  -5   1  14        3.52        4.61      0.29 o 
  -4   1  14        6.25        5.14      0.33 o 
  -3   1  14       13.79       13.50      0.45 o 
  -2   1  14       53.52       51.08      1.39 o 
  -1   1  14      125.47      124.68      3.11 o 
   0   1  14       89.24       87.45      2.37 o 
   1   1  14      215.11      227.21      4.48 o 
   2   1  14       42.22       43.18      1.10 o 
   3   1  14        4.61        3.02      0.33 o 
   4   1  14       23.05       21.99      0.61 o 
   5   1  14        2.68        2.57      0.24 o 
   6   1  14        2.44        2.89      0.20 o 
  -6   2  14        2.32        2.53      0.20 o 
  -5   2  14        4.00        3.79      0.29 o 
  -4   2  14        6.39        7.34      0.33 o 
  -3   2  14       87.27       88.78      2.13 o 
  -2   2  14       70.74       65.53      1.68 o 
  -1   2  14       14.64       17.78      0.49 o 
   0   2  14       61.66       58.04      1.43 o 
   1   2  14      193.15      183.50      4.02 o 
   2   2  14       50.82       42.62      1.18 o 
   3   2  14       49.73       56.91      1.43 o 
   4   2  14        4.94        4.57      0.29 o 
   5   2  14        9.52        8.68      0.29 o 
   6   2  14        8.85        8.77      0.24 o 
  -6   3  14        1.76        1.55      0.16 o 
  -5   3  14        0.82       -0.82      0.82 o 
  -4   3  14        7.36        6.40      0.37 o 
  -3   3  14        2.69        1.71      0.29 o 
  -2   3  14       36.09       32.73      0.82 o 
  -1   3  14       51.57       52.38      1.35 o 
   0   3  14       33.65       33.99      0.86 o 
   1   3  14       35.26       32.20      0.86 o 
   2   3  14       38.44       33.63      0.86 o 
   3   3  14       35.83       36.69      0.90 o 
   4   3  14       12.94       11.25      0.37 o 
   5   3  14       12.63       15.66      0.37 o 
  -5   4  14        3.03        3.71      0.24 o 
  -4   4  14        1.08        0.82      0.29 o 
  -3   4  14       44.46       39.02      1.02 o 
  -2   4  14       28.49       19.50      0.45 o 
  -1   4  14       21.39       18.80      0.53 o 
   0   4  14       38.24       30.65      0.73 o 
   1   4  14       12.91       11.13      0.37 o 
   2   4  14       91.23       84.75      2.08 o 
   3   4  14        2.03        2.20      0.24 o 
   4   4  14        3.24        3.99      0.24 o 
   5   4  14        7.62        8.19      0.24 o 
  -5   5  14        8.90        9.26      0.33 o 
  -4   5  14       77.57       72.71      1.80 o 
  -3   5  14        6.92        6.89      0.37 o 
  -2   5  14       20.98       15.87      0.45 o 
  -1   5  14       40.29       34.85      0.82 o 
   0   5  14        0.70        0.33      0.29 o 
   1   5  14       44.65       41.39      1.02 o 
   3   5  14       22.53       16.36      0.45 o 
   4   5  14       16.76       18.68      0.45 o 
   5   5  14        6.28        7.09      0.20 o 
  -5   6  14       10.91        9.38      0.29 o 
  -4   6  14       33.25       34.20      0.82 o 
  -3   6  14       48.36       43.68      1.06 o 
  -2   6  14       53.46       45.36      1.10 o 
  -1   6  14       12.48       10.93      0.37 o 
   0   6  14       35.40       30.36      0.69 o 
   1   6  14       86.34       76.19      1.88 o 
   4   6  14       34.15       33.67      0.86 o 
   5   6  14        3.87        2.94      0.20 o 
  -4   7  14       22.20       18.32      0.49 o 
  -3   7  14       52.03       47.00      1.18 o 
  -2   7  14       11.46       11.42      0.37 o 
   0   7  14        5.98        4.77      0.29 o 
   1   7  14       23.92       16.60      0.41 o 
  -4   8  14        6.52        6.03      0.24 o 
  -3   8  14       16.67       14.56      0.37 o 
  -2   8  14       55.59       50.40      1.14 o 
   1   8  14        6.42        4.61      0.24 o 
  -3   9  14        4.34        3.47      0.20 o 
   0 -10  15        0.72        1.22      0.20 o 
  -2  -9  15        5.73        6.12      0.29 o 
  -1  -9  15        1.77        3.02      0.24 o 
   0  -9  15       13.58       13.58      0.33 o 
   1  -9  15        0.62        0.69      0.24 o 
   2  -9  15        0.56        0.86      0.20 o 
  -3  -8  15        3.75        4.44      0.24 o 
  -2  -8  15       20.61       21.66      0.53 o 
  -1  -8  15        0.76        0.33      0.24 o 
   0  -8  15        2.05        2.85      0.29 o 
   1  -8  15        1.93        2.65      0.29 o 
   2  -8  15        8.57        9.30      0.29 o 
   3  -8  15       10.01       11.70      0.29 o 
  -4  -7  15        8.91        9.38      0.29 o 
  -3  -7  15       13.04       13.09      0.33 o 
  -2  -7  15       18.83       19.13      0.49 o 
  -1  -7  15        0.58        0.94      0.94 o 
   0  -7  15        0.41        1.59      0.29 o 
   1  -7  15        1.25        1.30      0.29 o 
   2  -7  15        0.68        1.06      0.24 o 
   3  -7  15        7.00        9.54      0.29 o 
   4  -7  15       15.10       19.58      0.53 o 
  -4  -6  15       15.12       15.66      0.45 o 
  -3  -6  15        4.12        4.24      0.33 o 
  -2  -6  15        0.42       -0.12      0.98 o 
  -1  -6  15        3.71        5.18      0.33 o 
   0  -6  15       40.09       45.06      1.02 o 
   1  -6  15       13.47       14.76      0.41 o 
   2  -6  15       36.07       40.24      0.98 o 
   3  -6  15        5.26        3.47      0.24 o 
   4  -6  15        1.90        2.69      0.20 o 
  -5  -5  15        2.44        2.32      0.24 o 
  -4  -5  15        4.04        3.59      0.29 o 
  -3  -5  15       37.76       39.34      0.98 o 
  -2  -5  15        0.56        1.06      0.29 o 
  -1  -5  15       12.95       13.33      0.41 o 
   0  -5  15       46.34       45.15      1.18 o 
   1  -5  15       49.88       45.85      1.10 o 
   2  -5  15       10.36        8.15      0.37 o 
   3  -5  15       32.10       34.11      0.90 o 
   4  -5  15        1.06        1.96      0.24 o 
  -5  -4  15        5.29        6.36      0.29 o 
  -4  -4  15        1.74        1.96      0.29 o 
  -3  -4  15        1.35        1.30      0.29 o 
  -2  -4  15       39.04       42.57      1.10 o 
  -1  -4  15        6.22        8.64      0.37 o 
   0  -4  15        9.83        9.25      0.41 o 
   1  -4  15       48.30       52.09      1.27 o 
   2  -4  15       10.20       11.21      0.41 o 
   3  -4  15       12.08       13.99      0.41 o 
   4  -4  15        5.22        4.61      0.29 o 
   5  -4  15       12.28       14.97      0.37 o 
  -5  -3  15        5.21        5.75      0.24 o 
  -4  -3  15        9.53        8.52      0.37 o 
  -3  -3  15       39.06       41.79      1.06 o 
  -2  -3  15       11.57       13.74      0.45 o 
  -1  -3  15       21.43       23.49      0.61 o 
   0  -3  15       27.84       33.04      0.82 o 
   1  -3  15       44.68       44.94      1.10 o 
   2  -3  15       13.93       13.46      0.45 o 
   3  -3  15        1.79        3.59      0.29 o 
   4  -3  15        7.08        8.97      0.33 o 
   5  -3  15        3.79        4.12      0.24 o 
  -5  -2  15        7.68        8.72      0.29 o 
  -4  -2  15        9.61       11.09      0.37 o 
  -3  -2  15       26.65       26.03      0.61 o 
  -2  -2  15        7.05        5.42      0.33 o 
  -1  -2  15       60.53       67.63      1.67 o 
   0  -2  15       77.89       79.81      1.92 o 
   1  -2  15      100.19      104.98      2.54 o 
   2  -2  15       25.42       24.03      0.57 o 
   3  -2  15        3.09        2.85      0.29 o 
   4  -2  15       16.05       17.58      0.41 o 
   5  -2  15        0.73        0.49      0.20 o 
  -6  -1  15        0.65        0.61      0.20 o 
  -5  -1  15        0.68        0.08      0.77 o 
  -4  -1  15       14.15       15.41      0.41 o 
  -3  -1  15       62.67       60.57      1.47 o 
  -2  -1  15      172.33      173.24      4.14 o 
  -1  -1  15      125.81      126.80      3.07 o 
   0  -1  15        8.53        6.77      0.37 o 
   1  -1  15       66.48       71.36      1.80 o 
   2  -1  15       92.17       91.62      2.25 o 
   3  -1  15       57.53       57.70      1.31 o 
   4  -1  15       52.52       55.08      1.31 o 
   5  -1  15       12.04       11.46      0.33 o 
  -6   0  15        1.58        1.79      0.20 o 
  -5   0  15        2.07        0.69      0.90 o 
  -4   0  15        8.97       10.31      0.37 o 
  -3   0  15      132.15      142.51      3.60 o 
  -2   0  15      123.18      123.92      3.11 o 
  -1   0  15       13.25       14.15      0.45 o 
   0   0  15        0.03       -1.02      1.02 o 
   1   0  15      211.42      207.86      4.43 o 
   2   0  15        1.16        1.75      0.33 o 
   3   0  15       28.03       29.54      0.73 o 
   4   0  15        0.79        1.18      0.29 o 
   5   0  15        0.76       -0.69      0.69 o 
  -6   1  15        0.66        0.65      0.16 o 
  -5   1  15        0.68       -0.82      0.82 o 
  -4   1  15       14.02       14.15      0.41 o 
  -3   1  15       62.67       59.67      1.47 o 
  -2   1  15      172.69      167.17      3.98 o 
  -1   1  15      125.49      123.24      2.99 o 
   0   1  15        8.48        6.81      0.37 o 
   1   1  15       66.50       68.46      1.72 o 
   2   1  15       92.42       90.68      2.25 o 
   3   1  15       57.25       53.70      1.31 o 
   4   1  15       52.31       52.47      1.31 o 
   5   1  15       12.07       11.21      0.29 o 
  -5   2  15        7.64        8.44      0.29 o 
  -4   2  15        9.60        9.58      0.37 o 
  -3   2  15       26.80       25.09      0.57 o 
  -2   2  15        7.08        5.01      0.33 o 
  -1   2  15       60.95       62.98      1.59 o 
   0   2  15       78.21       80.42      1.96 o 
   1   2  15      100.78       93.49      2.33 o 
   2   2  15       25.32       21.74      0.53 o 
   3   2  15        3.11        0.94      0.98 o 
   4   2  15       15.98       15.82      0.41 o 
   5   2  15        0.75        0.53      0.65 o 
  -5   3  15        5.20        5.38      0.24 o 
  -4   3  15        9.72       10.68      0.37 o 
  -3   3  15       38.86       38.40      1.06 o 
  -2   3  15       11.56       12.31      0.41 o 
  -1   3  15       21.62       22.51      0.57 o 
   0   3  15       27.81       27.17      0.73 o 
   1   3  15       44.76       40.78      1.10 o 
   2   3  15       13.84       13.29      0.41 o 
   3   3  15        1.79        3.06      0.29 o 
   4   3  15        7.00        7.13      0.29 o 
   5   3  15        3.80        3.55      0.24 o 
  -5   4  15        5.27        6.56      0.24 o 
  -4   4  15        1.75        2.00      0.24 o 
  -3   4  15        1.37        0.82      0.29 o 
  -2   4  15       39.32       36.12      0.94 o 
  -1   4  15        5.99        7.09      0.33 o 
   0   4  15        9.77        7.91      0.33 o 
   1   4  15       48.57       53.07      1.31 o 
   2   4  15       10.28       10.68      0.37 o 
   3   4  15       12.19       13.62      0.37 o 
   4   4  15        5.24        5.34      0.24 o 
   5   4  15       12.34       12.85      0.29 o 
  -5   5  15        2.47        2.57      0.20 o 
  -4   5  15        4.08        3.95      0.29 o 
  -3   5  15       37.71       35.83      0.86 o 
  -2   5  15        0.55        0.65      0.86 o 
  -1   5  15       12.98       12.19      0.37 o 
   0   5  15       46.13       37.92      0.86 o 
   2   5  15       10.31        6.65      0.33 o 
   3   5  15       32.19       31.34      0.78 o 
   4   5  15        1.09        1.79      0.20 o 
  -4   6  15       15.13       13.54      0.33 o 
  -3   6  15        4.07        3.67      0.29 o 
  -2   6  15        0.41        0.53      0.86 o 
  -1   6  15        3.69        0.77      1.06 o 
   4   6  15        1.86        2.36      0.20 o 
  -4   7  15        8.91        7.99      0.24 o 
  -3   7  15       13.02       11.13      0.29 o 
  -2   7  15       18.91       15.25      0.37 o 
  -3   8  15        3.84        3.18      0.20 o 
  -2   8  15       20.46       16.52      0.41 o 
  -1  -9  16       10.10       12.03      0.33 o 
   0  -9  16        3.66        4.52      0.24 o 
   1  -9  16        7.10        7.58      0.24 o 
  -3  -8  16        4.01        4.04      0.20 o 
  -2  -8  16        2.98        3.55      0.24 o 
  -1  -8  16       11.81       12.60      0.37 o 
   0  -8  16       34.57       37.88      0.90 o 
   1  -8  16        7.66        9.34      0.29 o 
   2  -8  16        2.80        2.65      0.24 o 
  -3  -7  16        1.72        2.08      0.24 o 
  -2  -7  16        7.18        7.09      0.33 o 
  -1  -7  16        3.17        3.10      0.29 o 
   0  -7  16        2.32        3.06      0.29 o 
   1  -7  16       13.05       15.33      0.37 o 
   2  -7  16        4.54        4.61      0.24 o 
   3  -7  16        2.48        3.26      0.20 o 
  -4  -6  16       24.81       27.38      0.69 o 
  -3  -6  16        7.92        8.81      0.29 o 
  -2  -6  16        9.00       10.15      0.33 o 
  -1  -6  16        2.94        3.71      0.29 o 
   0  -6  16        9.31       10.60      0.37 o 
   1  -6  16        1.48       -0.49      0.98 o 
   2  -6  16        3.24        4.97      0.29 o 
   3  -6  16        1.18        1.43      0.20 o 
   4  -6  16        0.90        1.39      0.16 o 
  -4  -5  16       10.80       11.95      0.29 o 
  -3  -5  16        0.48        0.69      0.82 o 
  -2  -5  16       55.23       55.62      1.43 o 
  -1  -5  16       12.76       14.39      0.41 o 
   0  -5  16        1.51        1.06      0.29 o 
   1  -5  16        4.75        4.48      0.33 o 
   2  -5  16       10.33       11.78      0.37 o 
   3  -5  16        6.25        5.59      0.29 o 
   4  -5  16        1.96        2.45      0.20 o 
  -5  -4  16        1.87        2.57      0.20 o 
  -4  -4  16        7.92        8.48      0.29 o 
  -3  -4  16       11.48       13.21      0.37 o 
  -2  -4  16       11.97       13.50      0.41 o 
  -1  -4  16        7.97        9.62      0.37 o 
   0  -4  16       28.02       28.52      0.61 o 
   1  -4  16        3.64        3.87      0.33 o 
   2  -4  16        2.75        3.79      0.29 o 
   3  -4  16       20.70       19.05      0.49 o 
   4  -4  16        2.79        3.87      0.24 o 
  -5  -3  16        3.92        3.87      0.24 o 
  -4  -3  16       14.21       15.62      0.41 o 
  -3  -3  16        1.30       -0.53      1.02 o 
  -2  -3  16       29.62       24.68      0.61 o 
  -1  -3  16       16.11       19.61      0.49 o 
   0  -3  16       12.86       16.11      0.45 o 
   1  -3  16       41.02       40.36      1.02 o 
   2  -3  16        8.53        7.62      0.37 o 
   3  -3  16       10.34       11.29      0.37 o 
   4  -3  16        0.56       -0.61      0.73 o 
   5  -3  16        4.48        4.77      0.20 o 
  -5  -2  16        9.49       10.52      0.29 o 
  -4  -2  16        4.08        4.81      0.29 o 
  -3  -2  16       20.67       22.96      0.61 o 
  -2  -2  16        0.84        0.82      0.94 o 
  -1  -2  16       33.91       32.60      0.86 o 
   0  -2  16        6.79        6.77      0.37 o 
   1  -2  16       26.67       29.09      0.69 o 
   2  -2  16        7.89        6.44      0.37 o 
   3  -2  16        3.29        4.12      0.29 o 
   4  -2  16        5.29        7.09      0.29 o 
   5  -2  16        1.81        1.63      0.16 o 
  -5  -1  16        0.56       -0.37      0.69 o 
  -4  -1  16       11.26       12.03      0.37 o 
  -3  -1  16       10.80       10.85      0.37 o 
  -2  -1  16       12.77       11.91      0.41 o 
  -1  -1  16        7.49        5.71      0.33 o 
   0  -1  16       17.04       19.25      0.45 o 
   1  -1  16       38.13       38.08      0.90 o 
   2  -1  16        1.44        0.82      0.29 o 
   3  -1  16        1.21        2.04      0.29 o 
   4  -1  16       12.53       13.42      0.37 o 
   5  -1  16       10.93        9.79      0.29 o 
  -5   0  16        4.54        3.10      0.20 o 
  -4   0  16        0.07        0.16      0.82 o 
  -3   0  16       10.67       10.89      0.41 o 
  -2   0  16        8.94        8.40      0.37 o 
  -1   0  16       11.40       10.56      0.41 o 
   0   0  16       16.36       17.17      0.41 o 
   1   0  16      132.77      126.91      3.15 o 
   2   0  16        0.03        0.77      0.90 o 
   3   0  16        0.03        0.04      0.86 o 
   4   0  16       31.95       34.32      0.73 o 
   5   0  16       28.76       23.22      0.61 o 
  -5   1  16        0.54        0.82      0.20 o 
  -4   1  16       11.26       12.27      0.37 o 
  -3   1  16       10.75        9.58      0.37 o 
  -2   1  16       12.86       11.05      0.41 o 
  -1   1  16        7.60        5.87      0.37 o 
   0   1  16       16.90       19.94      0.53 o 
   1   1  16       38.08       35.87      0.86 o 
   2   1  16        1.44        1.10      0.29 o 
   3   1  16        1.20        1.30      0.29 o 
   4   1  16       12.58       14.11      0.37 o 
   5   1  16       10.89        8.97      0.24 o 
  -5   2  16        9.53       10.15      0.29 o 
  -4   2  16        4.01        4.57      0.29 o 
  -3   2  16       20.78       21.58      0.49 o 
  -2   2  16        0.81        0.73      0.29 o 
  -1   2  16       34.03       30.97      0.78 o 
   0   2  16        6.73        6.93      0.33 o 
   1   2  16       26.83       30.02      0.65 o 
   2   2  16        7.77        7.38      0.33 o 
   3   2  16        3.31        3.95      0.29 o 
   4   2  16        5.34        6.60      0.24 o 
   5   2  16        1.80        1.59      0.16 o 
  -5   3  16        3.87        4.24      0.20 o 
  -4   3  16       14.19       16.47      0.41 o 
  -3   3  16        1.36        1.67      0.29 o 
  -2   3  16       29.90       23.30      0.61 o 
  -1   3  16       16.16       17.58      0.45 o 
   0   3  16       12.84       15.29      0.41 o 
   1   3  16       41.01       36.08      0.86 o 
   2   3  16        8.54        6.81      0.33 o 
   3   3  16       10.36       10.03      0.33 o 
   4   3  16        0.57       -0.08      0.69 o 
   5   3  16        4.43        3.79      0.20 o 
  -5   4  16        1.87        2.20      0.16 o 
  -4   4  16        7.93        8.40      0.29 o 
  -3   4  16       11.39       11.66      0.37 o 
  -2   4  16       12.06       12.97      0.37 o 
  -1   4  16        8.13        9.58      0.33 o 
   0   4  16       27.64       25.01      0.65 o 
   1   4  16        3.63        3.91      0.29 o 
   2   4  16        2.75        2.20      0.24 o 
   3   4  16       20.75       18.23      0.41 o 
   4   4  16        2.79        2.93      0.20 o 
  -4   5  16       10.75       11.13      0.33 o 
  -3   5  16        0.45        0.00      0.24 o 
  -2   5  16       55.25       49.41      1.27 o 
  -1   5  16       12.84       13.05      0.37 o 
   0   5  16        1.52        0.00      0.86 o 
   1   5  16        4.66        4.81      0.29 o 
   2   5  16       10.36       10.36      0.33 o 
   3   5  16        6.23        4.28      0.24 o 
   4   5  16        1.96        2.28      0.20 o 
  -4   6  16       24.90       25.46      0.65 o 
  -3   6  16        7.95        6.73      0.29 o 
  -2   6  16        9.07        9.30      0.29 o 
  -1   6  16        2.96        2.81      0.29 o 
   4   6  16        0.89        1.43      0.16 o 
  -3   7  16        1.71        1.63      0.20 o 
  -2   7  16        7.13        5.26      0.24 o 
  -3   8  16        4.06        3.22      0.16 o 
  -2   8  16        2.93        2.32      0.20 o 
  -1  -8  17       19.75       23.62      0.57 o 
   0  -8  17        8.90       10.97      0.29 o 
   1  -8  17        4.28        4.28      0.24 o 
  -3  -7  17        7.02        7.83      0.24 o 
  -2  -7  17        3.91        4.12      0.24 o 
  -1  -7  17        3.14        5.01      0.29 o 
   0  -7  17       19.88       21.46      0.49 o 
   1  -7  17        9.66       10.97      0.29 o 
   2  -7  17        2.54        2.93      0.20 o 
  -3  -6  17       30.12       32.28      0.82 o 
  -2  -6  17        3.25        4.32      0.29 o 
  -1  -6  17        0.80        1.10      0.24 o 
   0  -6  17        5.55        5.95      0.29 o 
   1  -6  17       14.21       14.31      0.37 o 
   2  -6  17        1.09        0.08      0.77 o 
   3  -6  17        2.82        2.45      0.20 o 
  -4  -5  17       17.10       17.38      0.37 o 
  -3  -5  17        0.40        0.33      0.82 o 
  -2  -5  17        1.07        0.98      0.24 o 
  -1  -5  17        9.41       11.38      0.37 o 
   0  -5  17        8.45        8.68      0.33 o 
   1  -5  17        0.83        0.94      0.24 o 
   2  -5  17        4.91        5.63      0.29 o 
   3  -5  17        1.41        1.67      0.20 o 
  -4  -4  17        3.34        3.99      0.24 o 
  -3  -4  17        9.33       10.76      0.33 o 
  -2  -4  17       25.00       26.76      0.65 o 
  -1  -4  17        1.54        0.61      1.02 o 
   0  -4  17        4.77        3.87      0.29 o 
   1  -4  17        6.16        7.87      0.33 o 
   2  -4  17        3.89        3.59      0.29 o 
   3  -4  17        2.65        2.93      0.24 o 
   4  -4  17        2.80        3.14      0.20 o 
  -4  -3  17        6.55        7.75      0.24 o 
  -3  -3  17        7.08        7.30      0.33 o 
  -2  -3  17       26.74       29.33      0.73 o 
  -1  -3  17        9.23        8.40      0.37 o 
   0  -3  17        0.57        0.86      0.86 o 
   1  -3  17       11.81       13.17      0.41 o 
   2  -3  17        2.65        3.95      0.29 o 
   3  -3  17       21.18       24.47      0.61 o 
   4  -3  17        0.15       -0.65      0.65 o 
  -5  -2  17        3.97        4.08      0.20 o 
  -4  -2  17        7.19        7.05      0.29 o 
  -3  -2  17        2.42        2.49      0.24 o 
  -2  -2  17        0.74        1.51      0.24 o 
  -1  -2  17       38.50       44.36      1.06 o 
   0  -2  17       30.03       34.84      0.86 o 
   1  -2  17       30.08       30.52      0.73 o 
   2  -2  17       19.99       19.94      0.45 o 
   3  -2  17        4.47        3.67      0.24 o 
   4  -2  17        4.98        6.89      0.29 o 
  -5  -1  17        1.25        1.87      0.20 o 
  -4  -1  17        9.04        9.62      0.29 o 
  -3  -1  17        2.17        2.20      0.24 o 
  -2  -1  17       11.39       12.03      0.41 o 
  -1  -1  17        4.65        3.42      0.33 o 
   0  -1  17       11.59       11.62      0.41 o 
   1  -1  17        8.75        8.60      0.37 o 
   2  -1  17        0.19        0.08      0.24 o 
   3  -1  17        3.10        2.36      0.24 o 
   4  -1  17        0.64        1.35      0.20 o 
  -5   0  17        0.16        0.12      0.16 o 
  -4   0  17        0.10        0.29      0.20 o 
  -3   0  17        5.71        5.63      0.33 o 
  -2   0  17        8.74        8.32      0.37 o 
  -1   0  17        0.01        0.08      0.90 o 
   0   0  17        0.47        1.43      0.29 o 
   1   0  17       75.44       83.11      2.08 o 
   2   0  17       36.39       38.16      0.90 o 
   3   0  17       18.01       17.70      0.45 o 
   4   0  17        4.49        6.85      0.29 o 
  -5   1  17        1.28        1.43      0.16 o 
  -4   1  17        9.12        9.01      0.29 o 
  -3   1  17        2.17        2.00      0.24 o 
  -2   1  17       11.27       11.91      0.41 o 
  -1   1  17        4.70        2.73      0.29 o 
   0   1  17       11.61       11.54      0.37 o 
   1   1  17        8.69        7.62      0.33 o 
   2   1  17        0.18        0.04      0.24 o 
   3   1  17        3.09        2.53      0.24 o 
   4   1  17        0.64        0.45      0.69 o 
  -5   2  17        3.96        4.40      0.20 o 
  -4   2  17        7.13        6.89      0.29 o 
  -3   2  17        2.49        2.49      0.24 o 
  -2   2  17        0.69        2.04      0.24 o 
  -1   2  17       38.41       37.38      0.98 o 
   0   2  17       30.14       33.05      0.78 o 
   1   2  17       30.07       27.17      0.69 o 
   2   2  17       19.97       18.76      0.41 o 
   3   2  17        4.42        3.14      0.24 o 
   4   2  17        4.93        7.26      0.24 o 
  -4   3  17        6.68        7.22      0.29 o 
  -3   3  17        7.03        6.28      0.33 o 
  -2   3  17       26.59       27.01      0.69 o 
  -1   3  17        9.35        8.44      0.33 o 
   0   3  17        0.57       -0.57      0.77 o 
   1   3  17       11.77       12.11      0.37 o 
   2   3  17        2.63        3.18      0.24 o 
   3   3  17       21.18       22.72      0.53 o 
   4   3  17        0.15        0.53      0.61 o 
  -4   4  17        3.35        3.63      0.24 o 
  -3   4  17        9.40        9.42      0.33 o 
  -2   4  17       24.91       24.52      0.61 o 
  -1   4  17        1.56        0.37      0.90 o 
   0   4  17        4.82        3.26      0.29 o 
   1   4  17        6.03        6.24      0.29 o 
   2   4  17        3.93        3.30      0.24 o 
   3   4  17        2.66        2.73      0.20 o 
   4   4  17        2.76        2.73      0.20 o 
  -4   5  17       17.11       15.62      0.37 o 
  -3   5  17        0.40        0.24      0.69 o 
  -2   5  17        1.04        0.20      0.77 o 
  -1   5  17        9.37        9.42      0.33 o 
   0   5  17        8.38        8.07      0.29 o 
   1   5  17        0.84        0.69      0.24 o 
   2   5  17        4.85        4.93      0.24 o 
   3   5  17        1.37        1.47      0.20 o 
  -3   6  17       30.32       28.61      0.69 o 
  -2   6  17        3.27        3.87      0.24 o 
  -1   6  17        0.78        0.65      0.20 o 
   0   6  17        5.51        5.42      0.24 o 
   3   6  17        2.82        2.20      0.20 o 
  -3   7  17        7.06        6.03      0.20 o 
  -2   7  17        3.95        3.63      0.20 o 
  -1   7  17        3.11        4.28      0.24 o 
  -1  -7  18       15.15       18.35      0.41 o 
   0  -7  18       20.10       23.17      0.65 o 
   1  -7  18        2.18        2.85      0.20 o 
  -2  -6  18        1.94        2.00      0.24 o 
  -1  -6  18        1.05        1.35      0.24 o 
   0  -6  18        0.46        0.45      0.24 o 
   1  -6  18        3.46        3.59      0.20 o 
   2  -6  18        3.27        4.04      0.20 o 
  -3  -5  18        0.29        0.20      0.65 o 
  -2  -5  18        0.76        0.12      0.24 o 
  -1  -5  18       10.11       10.36      0.33 o 
   0  -5  18        1.37        2.16      0.20 o 
   1  -5  18        5.22        5.83      0.29 o 
   2  -5  18        0.87        0.69      0.69 o 
   3  -5  18       10.93       11.34      0.33 o 
  -3  -4  18        7.99        8.11      0.29 o 
  -2  -4  18        8.04       10.31      0.33 o 
  -1  -4  18        0.52        0.49      0.86 o 
   0  -4  18        7.96        8.60      0.33 o 
   1  -4  18        0.98        1.02      0.24 o 
   2  -4  18        4.58        3.22      0.24 o 
   3  -4  18        0.36        0.61      0.65 o 
  -4  -3  18        8.66        9.17      0.24 o 
  -3  -3  18       11.19       10.76      0.29 o 
  -2  -3  18       14.25       14.15      0.37 o 
  -1  -3  18        2.20        0.57      0.94 o 
   0  -3  18        9.90       11.86      0.37 o 
   1  -3  18        3.85        4.81      0.29 o 
   2  -3  18        2.66        2.85      0.24 o 
   3  -3  18        3.27        3.79      0.24 o 
  -4  -2  18       10.99       10.68      0.29 o 
  -3  -2  18        1.49        2.00      0.20 o 
  -2  -2  18        5.32        6.93      0.29 o 
  -1  -2  18        3.76        4.16      0.29 o 
   0  -2  18        1.12        1.83      0.24 o 
   1  -2  18        9.53       10.52      0.37 o 
   2  -2  18       27.26       30.56      0.78 o 
   3  -2  18        2.43        2.77      0.24 o 
   4  -2  18        1.54        2.00      0.16 o 
  -4  -1  18        4.28        3.55      0.20 o 
  -3  -1  18        0.44       -0.37      0.73 o 
  -2  -1  18        2.73        3.59      0.29 o 
  -1  -1  18        3.74        2.40      0.29 o 
   0  -1  18       10.10       10.40      0.37 o 
   1  -1  18        1.62        1.63      0.29 o 
   2  -1  18       22.34       24.11      0.65 o 
   3  -1  18        1.29        1.14      0.20 o 
   4  -1  18        0.10       -0.29      0.57 o 
  -4   0  18        3.23        3.18      0.20 o 
  -3   0  18        2.29        3.02      0.24 o 
  -2   0  18        2.67        0.33      0.86 o 
  -1   0  18       25.98       24.11      0.65 o 
   0   0  18        0.36       -0.65      0.86 o 
   1   0  18       13.84       15.21      0.41 o 
   2   0  18        1.08        0.77      0.90 o 
   3   0  18        0.67        0.94      0.20 o 
   4   0  18        0.03       -0.57      0.57 o 
  -4   1  18        4.27        3.87      0.20 o 
  -3   1  18        0.45        0.12      0.73 o 
  -2   1  18        2.72        2.49      0.29 o 
  -1   1  18        3.80        2.53      0.29 o 
   0   1  18       10.12       10.68      0.33 o 
   1   1  18        1.65        1.55      0.24 o 
   2   1  18       22.34       22.03      0.61 o 
   3   1  18        1.30        1.30      0.20 o 
   4   1  18        0.11       -0.04      0.57 o 
  -4   2  18       10.94       10.72      0.29 o 
  -3   2  18        1.46        1.67      0.20 o 
  -2   2  18        5.36        7.22      0.33 o 
  -1   2  18        3.62        3.67      0.29 o 
   0   2  18        1.09        1.51      0.24 o 
   1   2  18        9.49        9.34      0.33 o 
   2   2  18       27.32       28.56      0.69 o 
   3   2  18        2.43        3.18      0.24 o 
   4   2  18        1.51        1.79      0.16 o 
  -4   3  18        8.61        8.73      0.24 o 
  -3   3  18       11.33       10.60      0.33 o 
  -2   3  18       14.26       13.46      0.33 o 
  -1   3  18        2.15        2.24      0.29 o 
   0   3  18        9.96       10.93      0.33 o 
   1   3  18        3.87        4.61      0.24 o 
   2   3  18        2.66        2.53      0.24 o 
   3   3  18        3.27        3.42      0.20 o 
  -3   4  18        7.92        7.05      0.29 o 
  -2   4  18        8.07        9.91      0.29 o 
  -1   4  18        0.49        0.82      0.24 o 
   0   4  18        8.00        7.83      0.29 o 
   1   4  18        0.99        0.37      0.69 o 
   2   4  18        4.59        3.02      0.24 o 
   3   4  18        0.38       -0.37      0.57 o 
  -3   5  18        0.28        0.49      0.57 o 
  -2   5  18        0.76        0.53      0.65 o 
  -1   5  18       10.08        9.17      0.29 o 
   0   5  18        1.36        0.29      0.73 o 
   1   5  18        5.15        5.18      0.24 o 
   2   5  18        0.88        0.82      0.16 o 
   3   5  18       10.94       10.44      0.24 o 
  -2   6  18        1.97        1.63      0.16 o 
  -1   6  18        1.05        1.43      0.20 o 
   0   6  18        0.48        0.49      0.20 o 
  -1   7  18       15.04       14.97      0.37 o 
  -1  -6  19        2.19        2.20      0.20 o 
   0  -6  19        1.34        1.47      0.20 o 
  -2  -5  19        0.00       -0.61      0.61 o 
  -1  -5  19        1.57        2.81      0.20 o 
   0  -5  19        8.11        8.93      0.29 o 
   1  -5  19        3.44        3.91      0.20 o 
   2  -5  19        7.19        7.58      0.20 o 
  -3  -4  19        8.39       10.03      0.24 o 
  -2  -4  19        5.04        6.69      0.24 o 
  -1  -4  19       18.47       21.05      0.45 o 
   0  -4  19        0.04        0.41      0.73 o 
   1  -4  19        3.70        4.24      0.24 o 
   2  -4  19        1.52        1.14      0.16 o 
  -3  -3  19        0.33       -0.57      0.65 o 
  -2  -3  19       14.71       17.05      0.45 o 
  -1  -3  19        6.79        7.87      0.29 o 
   0  -3  19        4.93        5.87      0.29 o 
   1  -3  19        3.26        4.08      0.24 o 
   2  -3  19        5.87        6.60      0.24 o 
   3  -3  19        2.40        3.51      0.16 o 
  -3  -2  19        5.83        6.32      0.24 o 
  -2  -2  19        9.48        9.38      0.29 o 
  -1  -2  19        0.25        0.12      0.77 o 
   0  -2  19        4.52        4.85      0.29 o 
   1  -2  19       37.43       37.06      0.94 o 
   2  -2  19        9.32        9.87      0.33 o 
   3  -2  19        0.50        0.33      0.57 o 
  -3  -1  19        4.08        3.91      0.20 o 
  -2  -1  19        2.67        2.53      0.24 o 
  -1  -1  19       19.00       20.68      0.49 o 
   0  -1  19        1.15        1.26      0.24 o 
   1  -1  19       15.74       16.15      0.37 o 
   2  -1  19        7.29        7.09      0.29 o 
   3  -1  19        3.81        3.71      0.20 o 
  -3   0  19       12.55       11.13      0.29 o 
  -2   0  19        0.25        0.12      0.73 o 
  -1   0  19       13.71       14.39      0.37 o 
   0   0  19        0.28        0.53      0.20 o 
   1   0  19        3.84        3.99      0.29 o 
   2   0  19       27.73       26.44      0.65 o 
   3   0  19        0.06        0.24      0.57 o 
  -3   1  19        4.10        3.99      0.20 o 
  -2   1  19        2.65        2.08      0.20 o 
  -1   1  19       18.85       20.11      0.49 o 
   0   1  19        1.16        1.43      0.24 o 
   1   1  19       15.75       15.58      0.41 o 
   2   1  19        7.23        7.01      0.29 o 
   3   1  19        3.79        3.67      0.20 o 
  -3   2  19        5.94        6.32      0.24 o 
  -2   2  19        9.53        9.34      0.29 o 
  -1   2  19        0.24       -0.04      0.73 o 
   0   2  19        4.61        5.10      0.29 o 
   1   2  19       37.43       36.94      0.94 o 
   2   2  19        9.23        9.01      0.24 o 
   3   2  19        0.50        0.77      0.16 o 
  -3   3  19        0.33        0.45      0.57 o 
  -2   3  19       14.87       17.17      0.41 o 
  -1   3  19        6.75        8.32      0.29 o 
   0   3  19        4.94        5.95      0.29 o 
   1   3  19        3.24        4.04      0.24 o 
   2   3  19        5.85        5.87      0.24 o 
   3   3  19        2.38        2.69      0.16 o 
  -3   4  19        8.37        9.09      0.24 o 
  -2   4  19        4.95        5.75      0.24 o 
  -1   4  19       18.49       18.84      0.45 o 
   0   4  19        0.03        0.08      0.69 o 
   1   4  19        3.73        4.16      0.24 o 
   2   4  19        1.54        1.35      0.16 o 
  -2   5  19        0.00        0.33      0.53 o 
  -1   5  19        1.59        2.61      0.20 o 
   0   5  19        8.11        7.99      0.24 o 
   1   5  19        3.43        3.42      0.20 o 
   2   5  19        7.12        6.73      0.20 o 
  -1   6  19        2.19        1.79      0.16 o 
   0   6  19        1.32        1.47      0.16 o 
  -1  -4  20        1.69        3.14      0.20 o 
   0  -4  20        0.62        0.82      0.16 o 
   1  -4  20       16.68       19.87      0.45 o 
  -2  -3  20        7.61        8.20      0.24 o 
  -1  -3  20       41.51       45.37      1.18 o 
   0  -3  20        6.47        7.75      0.24 o 
   1  -3  20        1.35        1.63      0.20 o 
  -2  -2  20        3.24        4.04      0.20 o 
  -1  -2  20       12.88       12.72      0.33 o 
   0  -2  20        4.12        5.34      0.24 o 
   1  -2  20        4.50        4.77      0.24 o 
   2  -2  20       18.53       21.66      0.57 o 
  -2  -1  20        2.98        2.65      0.20 o 
  -1  -1  20       24.46       25.21      0.65 o 
   0  -1  20        8.77       10.76      0.33 o 
   1  -1  20        4.32        4.24      0.24 o 
   2  -1  20        3.16        3.30      0.20 o 
  -2   0  20        0.84        0.12      0.65 o 
  -1   0  20        0.10       -0.57      0.65 o 
   0   0  20        1.07        0.12      0.69 o 
   1   0  20        5.50        7.66      0.29 o 
   2   0  20        0.03       -0.53      0.53 o 
  -2   1  20        3.03        2.24      0.20 o 
  -1   1  20       24.44       25.83      0.69 o 
   0   1  20        8.71       10.03      0.29 o 
   1   1  20        4.31        3.83      0.24 o 
   2   1  20        3.18        3.38      0.20 o 
  -2   2  20        3.32        4.08      0.20 o 
  -1   2  20       12.90       12.40      0.29 o 
   0   2  20        4.15        5.18      0.24 o 
   1   2  20        4.46        4.77      0.24 o 
   2   2  20       18.53       20.68      0.53 o 
  -2   3  20        7.60        7.38      0.24 o 
  -1   3  20       41.51       43.49      1.14 o 
   0   3  20        6.47        6.65      0.24 o 
   1   3  20        1.36        1.71      0.20 o 
  -1   4  20        1.69        2.57      0.20 o 
   0   4  20        0.63       -0.20      0.53 o 
   1   4  20       16.68       17.83      0.45 o 
  -1  -1  21        0.03        0.49      0.57 o 
   0  -1  21        4.26        4.36      0.20 o 
  -1   0  21       10.77       13.38      0.33 o 
   0   0  21       14.28       15.38      0.37 o 
  -1   1  21        0.04        0.24      0.49 o 
   0   1  21        4.28        4.28      0.20 o 
                                                 
